# Supplementary material for: Role of Spatial Heterogeneity in Muscle-Invasive Bladder Cancer on Overall Survival and Immunotherapy Response
Source: Cancers (Basel). 2026 Mar 9;18(5):875. doi: 10.3390/cancers18050875 (PMC12984956; doi:10.3390/cancers18050875)
Supplement: Supplementary file 1 [file cancers-18-00875-s001.zip]

Archive with 2 entries (2 files):
- Supplementary Table 1 - SL.xlsx
- Supplementary table 2-3 figure S1.pdf
