# Supplementary material for: Role of Spatial Heterogeneity in Muscle-Invasive Bladder Cancer on Overall Survival and Immunotherapy Response
Source: Cancers (Basel). 2026 Mar 9;18(5):875. doi: 10.3390/cancers18050875 (PMC12984956; doi:10.3390/cancers18050875)
Supplement: Supplementary file 1 [file cancers-18-00875-s001.zip › Supplementary Table 1 - SL.xlsx]

## Sheet: Sheet1
GeneA	GeneB	Category	Amount	Cancer types
RYR1	METTL4	predicted	12	ACC,BLCA,CESC,DLBC,HNSC,LUAD,LUSC,PAAD,SARC,SKCM,THYM,UCS
RYR1	NDUFV2	predicted	15	ACC,BLCA,CESC,CHOL,HNSC,KICH,LUSC,OV,PAAD,PCPG,SARC,SKCM,TGCT,THYM,UCS
RYR1	PTGR2	predicted	7	CESC,DLBC,ESCA,HNSC,KIRP,PAAD,TGCT
RYR1	SLC38A6	predicted	8	ACC,CESC,DLBC,HNSC,PAAD,PCPG,SARC,UCS
RYR1	SGPP1	predicted	8	ACC,ESCA,HNSC,LUAD,LUSC,PAAD,SARC,TGCT
RYR1	SETD3	predicted	5	ACC,HNSC,LUSC,SARC,TGCT
RYR1	SEH1L	predicted	8	ACC,CESC,HNSC,KIRP,LUAD,PAAD,SARC,TGCT
RYR1	RPP14	predicted	9	ACC,CESC,ESCA,HNSC,KICH,KIRP,PAAD,PCPG,TGCT
RYR1	RPL29	predicted	8	ACC,CESC,GBM,HNSC,KICH,PAAD,PCPG,PRAD
RYR1	RNMT	predicted	10	ACC,DLBC,HNSC,KIRP,LUAD,LUSC,PAAD,SARC,THYM,UCS
RYR1	RDH11	predicted	6	CESC,CHOL,DLBC,GBM,HNSC,KIRP
RYR1	QARS	predicted	7	ACC,CESC,COAD,DLBC,PAAD,PRAD,TGCT
RYR1	PTPN2	predicted	10	ACC,CESC,DLBC,GBM,HNSC,KIRP,PAAD,PCPG,TGCT,UCS
RYR1	SNAPC1	predicted	10	ACC,DLBC,GBM,HNSC,KIRP,LUAD,LUSC,SARC,TGCT,THYM
RYR1	PSMG4	predicted	11	ACC,CESC,HNSC,KICH,KIRP,LUSC,PCPG,PRAD,SARC,SKCM,UCS
RYR1	PSMG2	predicted	11	ACC,CESC,DLBC,GBM,HNSC,LUSC,PAAD,PCPG,TGCT,THYM,UCS
RYR1	PSMD6	predicted	11	ACC,CESC,DLBC,HNSC,KIRP,LUSC,PAAD,PCPG,TGCT,THCA,UCS
RYR1	PSMA3	predicted	9	ACC,HNSC,LUAD,LUSC,PAAD,PCPG,SARC,TGCT,UCS
RYR1	PPP4R1	predicted	9	ACC,CESC,DLBC,ESCA,HNSC,LUSC,PAAD,SARC,TGCT
RYR1	PPP2R5E	predicted	10	ACC,CESC,DLBC,HNSC,KIRP,LUSC,PAAD,SARC,TGCT,UCS
RYR1	PPP2R5C	predicted	10	ACC,CESC,HNSC,LUAD,PRAD,SARC,SKCM,STAD,TGCT,UCS
RYR1	PPM1A	predicted	10	ACC,CHOL,COAD,DLBC,HNSC,KIRP,PAAD,SARC,TGCT,THCA
RYR1	PCSK7	predicted	12	ACC,CESC,DLBC,HNSC,KICH,LGG,LUSC,PCPG,PRAD,SARC,TGCT,THYM
RYR1	NUMB	predicted	10	ACC,CESC,DLBC,HNSC,KIRP,PAAD,PRAD,SARC,SKCM,UCS
RYR1	UBR7	predicted	7	ACC,CESC,HNSC,LUAD,PAAD,SARC,TGCT
RYR1	ZNF410	predicted	6	ACC,CHOL,COAD,DLBC,LUAD,TGCT
RYR1	ZNF197	predicted	6	HNSC,KICH,SARC,TGCT,THCA,UCS
RYR1	ZFYVE26	predicted	8	ACC,DLBC,LUSC,PAAD,PRAD,SARC,THYM,UCEC
RYR1	ZDHHC3	predicted	11	CESC,COAD,DLBC,HNSC,KICH,KIRP,LUSC,PAAD,SARC,TGCT,UCS
RYR1	ZC3H18	predicted	7	ACC,HNSC,LGG,LUSC,PAAD,SARC,TGCT
RYR1	ZBTB25	predicted	8	ACC,COAD,KIRP,LUAD,PAAD,SARC,TGCT,UCS
RYR1	WDR25	predicted	6	ACC,LUSC,PAAD,PCPG,SARC,THYM
RYR1	WDR20	predicted	8	ACC,COAD,HNSC,LUSC,PAAD,SARC,STAD,TGCT
RYR1	VTI1B	predicted	5	ACC,CESC,PAAD,THCA,THYM
RYR1	VAPA	predicted	10	CESC,DLBC,ESCA,HNSC,KIRP,PAAD,SKCM,TGCT,THYM,UCS
RYR1	NME6	predicted	5	ACC,CESC,COAD,HNSC,PAAD
RYR1	UBE2F	predicted	8	ACC,CHOL,HNSC,KIRC,KIRP,LUAD,LUSC,PAAD
RYR1	TUSC2	predicted	6	HNSC,KICH,KIRP,PAAD,PCPG,UCS
RYR1	TMED10	predicted	6	ACC,LUSC,PAAD,SARC,TGCT,THYM
RYR1	TIMM9	predicted	8	ACC,CESC,HNSC,KIRP,PCPG,PRAD,TGCT,THYM
RYR1	STYX	predicted	6	CESC,ESCA,GBM,PAAD,SARC,TGCT
RYR1	STX18	predicted	5	CHOL,LGG,PAAD,PRAD,SARC
RYR1	SS18L2	predicted	8	CESC,HNSC,KICH,LUAD,PCPG,TGCT,UCEC,UCS
RYR1	SOCS4	predicted	7	ACC,CESC,DLBC,KICH,SARC,TGCT,UCS
RYR1	SNW1	predicted	6	ACC,COAD,LUSC,PAAD,SARC,UCS
RYR1	CINP	predicted	11	ACC,DLBC,ESCA,HNSC,KICH,LUAD,PAAD,PCPG,SARC,TGCT,UCS
RYR1	ERO1L	predicted	3	ACC,LUAD,THCA
RYR1	EIF4E2	predicted	7	ACC,DLBC,KIRP,LUSC,PRAD,TGCT,UCS
RYR1	EIF2S1	predicted	6	ACC,DLBC,LUSC,PAAD,SARC,TGCT
RYR1	DLST	predicted	9	ACC,CESC,DLBC,HNSC,PAAD,SARC,TGCT,THYM,UCS
RYR1	DHRS7	predicted	7	DLBC,HNSC,KICH,KIRP,LUAD,LUSC,THYM
RYR1	DDX24	predicted	4	HNSC,KICH,SARC,TGCT
RYR1	DALRD3	predicted	8	HNSC,KICH,SARC,SKCM,TGCT,THCA,THYM,UCS
RYR1	DAAM1	predicted	8	ACC,COAD,DLBC,ESCA,LUSC,SARC,TGCT,THYM
RYR1	COX16	predicted	9	ACC,HNSC,KICH,LAML,PAAD,PRAD,SARC,TGCT,THYM
RYR1	CNOT10	predicted	8	ACC,CESC,ESCA,GBM,HNSC,PAAD,SARC,UCS
RYR1	EXOC5	predicted	9	ACC,CESC,DLBC,HNSC,LUAD,LUSC,SARC,TGCT,UCS
RYR1	CHMP1B	predicted	10	ACC,CESC,DLBC,HNSC,LUSC,PAAD,SARC,SKCM,TGCT,UCS
RYR1	CCDC71	predicted	8	CESC,COAD,DLBC,HNSC,KICH,PCPG,SARC,TGCT
RYR1	C14orf1	predicted	1	SKCM
RYR1	BUD13	predicted	12	ACC,CESC,DLBC,GBM,HNSC,KIRP,LUAD,LUSC,PAAD,PRAD,SARC,THYM
RYR1	BTBD6	predicted	9	ACC,COAD,DLBC,HNSC,LUAD,LUSC,PCPG,THYM,UCS
RYR1	BPHL	predicted	3	CHOL,PRAD,SARC
RYR1	APEH	predicted	5	HNSC,KICH,PAAD,TGCT,UCS
RYR1	ANKRD12	predicted	11	CESC,DLBC,HNSC,PAAD,SARC,SKCM,TGCT,THCA,THYM,UCEC,UCS
RYR1	AKT1	predicted	4	ACC,HNSC,PAAD,PCPG
RYR1	MBTPS1	predicted	7	ACC,COAD,LUSC,PAAD,SARC,THYM,UCEC
RYR1	NEK9	predicted	10	ACC,DLBC,ESCA,HNSC,KICH,LUAD,PAAD,SARC,TGCT,THYM
RYR1	NDUFB1	predicted	9	ACC,HNSC,KICH,LUAD,LUSC,PCPG,PRAD,TGCT,THCA
RYR1	NDUFAF3	predicted	4	HNSC,KICH,PAAD,PCPG
RYR1	MVD	predicted	8	CHOL,DLBC,ESCA,GBM,HNSC,PAAD,PCPG,SARC
RYR1	MTHFD1	predicted	10	ACC,DLBC,ESCA,HNSC,KICH,LAML,PAAD,SARC,TGCT,THYM
RYR1	MPPE1	predicted	8	ACC,CESC,ESCA,HNSC,KICH,KIRP,SARC,TGCT
RYR1	MPP5	predicted	10	ACC,CESC,DLBC,HNSC,PAAD,SARC,SKCM,TGCT,THYM,UCS
RYR1	MLYCD	predicted	10	COAD,GBM,HNSC,KICH,LGG,LUSC,PAAD,SARC,THCA,THYM
RYR1	ACTR10	predicted	8	CESC,ESCA,HNSC,LUAD,LUSC,PAAD,SARC,TGCT
RYR1	MAX	predicted	6	ACC,DLBC,HNSC,KIRP,PAAD,SARC
RYR1	JKAMP	predicted	10	ACC,CESC,DLBC,GBM,HNSC,LUAD,PAAD,SARC,TGCT,UCS
RYR1	GORASP1	predicted	7	ACC,CESC,DLBC,HNSC,KICH,SARC,UCS
RYR1	GNPNAT1	predicted	11	ACC,CESC,DLBC,ESCA,HNSC,KICH,LUAD,LUSC,PAAD,SARC,TGCT
RYR1	GNL3	predicted	11	ACC,CESC,DLBC,ESCA,HNSC,KICH,LUSC,PAAD,PCPG,SARC,TGCT
RYR1	GMDS	predicted	10	COAD,GBM,HNSC,KIRC,LUAD,LUSC,PAAD,PRAD,SARC,UCS
RYR1	FBXO34	predicted	8	ACC,CESC,DLBC,ESCA,HNSC,LUSC,SARC,UCS
RYR1	FAM179B	predicted	3	ACC,DLBC,PCPG
RYR1	EXOSC7	predicted	9	CESC,GBM,HNSC,KICH,PAAD,PCPG,TGCT,THYM,UCS
OBSCN	SREBF2	predicted	14	CHOL,GBM,HNSC,LAML,LGG,LUAD,PAAD,PCPG,PRAD,SKCM,TGCT,THCA,THYM,UCEC
OBSCN	NHP2L1	predicted	4	ACC,CESC,KIRC,SKCM
OBSCN	NOL12	predicted	12	ACC,CHOL,HNSC,KICH,KIRC,LGG,LIHC,LUAD,PAAD,PCPG,SKCM,THYM
OBSCN	NUP50	predicted	9	ACC,CHOL,DLBC,HNSC,KICH,PCPG,PRAD,THYM,UCEC
OBSCN	OSCP1	predicted	10	BRCA,DLBC,HNSC,KIRC,LUAD,PAAD,PCPG,TGCT,THCA,UCEC
OBSCN	PACSIN2	predicted	7	DLBC,HNSC,LAML,PAAD,PCPG,PRAD,THYM
OBSCN	PITPNB	predicted	10	ACC,CHOL,DLBC,HNSC,KICH,LUAD,PAAD,PCPG,TGCT,THYM
OBSCN	POLR2C	predicted	6	CHOL,HNSC,LAML,LUSC,PCPG,UCEC
OBSCN	POLR3H	predicted	12	ACC,CHOL,HNSC,KIRC,KIRP,LGG,LUAD,PAAD,PCPG,SKCM,THYM,UCEC
OBSCN	RANGAP1	predicted	12	ACC,CHOL,HNSC,KICH,LAML,LGG,LUAD,LUSC,PCPG,SKCM,THYM,UCEC
OBSCN	RPL11	predicted	8	ACC,CHOL,DLBC,HNSC,KICH,KIRC,PRAD,THYM
OBSCN	SETD6	predicted	10	CHOL,HNSC,KIRC,LAML,LUAD,LUSC,PAAD,PCPG,TGCT,UCEC
OBSCN	SNRPD3	predicted	10	CESC,CHOL,DLBC,HNSC,KICH,KIRC,PRAD,SKCM,UCEC,UCS
OBSCN	NF2	predicted	10	ACC,BRCA,CESC,CHOL,GBM,KICH,PRAD,TGCT,THYM,UCEC
OBSCN	ST13	predicted	13	ACC,CHOL,DLBC,HNSC,KICH,KIRC,LGG,PAAD,PCPG,PRAD,SKCM,THYM,UCEC
OBSCN	TCF20	predicted	15	ACC,DLBC,ESCA,GBM,HNSC,KICH,KIRP,PAAD,PCPG,PRAD,SARC,STAD,TGCT,THYM,UCEC
OBSCN	TFIP11	predicted	13	ACC,CESC,CHOL,DLBC,HNSC,KIRP,LAML,LUSC,PAAD,PCPG,PRAD,THYM,UCEC
OBSCN	THOC5	predicted	16	ACC,CESC,CHOL,DLBC,HNSC,KICH,KIRC,KIRP,LUSC,PCPG,PRAD,SKCM,TGCT,THCA,THYM,UCEC
OBSCN	TMEM126A	predicted	12	ACC,CESC,CHOL,HNSC,KIRC,LAML,OV,PCPG,PRAD,THCA,THYM,UCEC
OBSCN	TRMU	predicted	12	ACC,CHOL,HNSC,KICH,KIRC,KIRP,LAML,PAAD,PCPG,PRAD,THYM,UCEC
OBSCN	TTLL12	predicted	12	ACC,CESC,CHOL,HNSC,KICH,PAAD,PCPG,PRAD,SKCM,THCA,THYM,UCEC
OBSCN	TXN2	predicted	10	CESC,CHOL,HNSC,KIRC,LUSC,PAAD,PRAD,SKCM,THYM,UCEC
OBSCN	USP10	predicted	12	ACC,CESC,CHOL,DLBC,HNSC,KICH,LUSC,PAAD,PCPG,TGCT,THYM,UCEC
OBSCN	VAC14	predicted	9	ACC,BRCA,HNSC,KIRC,KIRP,LAML,LUSC,PAAD,UCEC
OBSCN	XRCC6	predicted	9	CESC,CHOL,HNSC,KICH,PAAD,PCPG,SKCM,THYM,UCEC
OBSCN	ZC3H18	predicted	9	DLBC,ESCA,GBM,HNSC,LAML,LUSC,PAAD,PCPG,THYM
OBSCN	EIF4ENIF1	predicted	14	ACC,DLBC,HNSC,KICH,LAML,LIHC,LUSC,PAAD,PCPG,PRAD,TGCT,THCA,THYM,UCEC
OBSCN	ACO2	predicted	12	CHOL,DLBC,HNSC,LAML,LUSC,PAAD,PCPG,PRAD,SKCM,THYM,UCEC,UCS
OBSCN	AP1B1	predicted	13	ACC,CESC,CHOL,DLBC,HNSC,KIRC,KIRP,LAML,PAAD,PRAD,SKCM,THYM,UCEC
OBSCN	ATMIN	predicted	11	ACC,CESC,HNSC,KICH,KIRC,LUSC,PAAD,PCPG,TGCT,THCA,UCEC
OBSCN	CBY1	predicted	13	ACC,CESC,CHOL,HNSC,KICH,KIRC,LAML,LIHC,PAAD,SKCM,TGCT,THYM,UCEC
OBSCN	CCDC90B	predicted	15	CESC,CHOL,DLBC,HNSC,KICH,KIRC,LUSC,OV,PAAD,PCPG,PRAD,SKCM,TGCT,THYM,UCEC
OBSCN	CIAPIN1	predicted	9	CHOL,HNSC,LUSC,PAAD,PCPG,PRAD,THCA,THYM,UCS
OBSCN	CNOT1	predicted	11	ACC,CHOL,DLBC,HNSC,KIRC,LUSC,PAAD,PCPG,THCA,THYM,UCEC
OBSCN	COQ9	predicted	8	HNSC,KIRC,KIRP,LAML,LUSC,PAAD,PRAD,UCEC
OBSCN	CSNK2A2	predicted	10	ACC,CESC,ESCA,HNSC,KICH,LUAD,LUSC,PAAD,PCPG,UCEC
OBSCN	DDT	predicted	15	ACC,BRCA,CHOL,DLBC,GBM,HNSC,KIRC,LUSC,PAAD,SARC,STAD,TGCT,THYM,UCEC,UCS
OBSCN	DDX19A	predicted	10	CHOL,ESCA,HNSC,KICH,LAML,LUAD,LUSC,PAAD,PCPG,TGCT
OBSCN	DHX38	predicted	12	ACC,CESC,DLBC,HNSC,KIRC,LAML,LUSC,PAAD,PCPG,PRAD,TGCT,UCEC
OBSCN	AARS	predicted	1	LGG
OBSCN	FECH	predicted	7	ACC,CHOL,PCPG,TGCT,THCA,THYM,UCEC
OBSCN	GAS2L1	predicted	17	ACC,BRCA,CESC,CHOL,DLBC,HNSC,KICH,KIRP,LAML,LGG,LUSC,PAAD,PRAD,SARC,TGCT,THYM,UCS
OBSCN	GLG1	predicted	9	ACC,CESC,CHOL,HNSC,LUSC,PAAD,PCPG,TGCT,THCA
OBSCN	GOT2	predicted	7	CHOL,HNSC,LGG,LUSC,PCPG,THCA,UCEC
OBSCN	HMGXB4	predicted	14	ACC,CHOL,DLBC,HNSC,KICH,KIRC,LUAD,LUSC,PAAD,PCPG,PRAD,TGCT,THYM,UCEC
OBSCN	IFT27	predicted	6	ACC,CHOL,HNSC,KIRC,LAML,PCPG
OBSCN	KARS	predicted	2	ACC,LUSC
OBSCN	KLHDC4	predicted	9	ACC,DLBC,GBM,HNSC,KIRP,LAML,PCPG,STAD,THYM
OBSCN	MICALL1	predicted	13	ACC,BRCA,CHOL,HNSC,KICH,LAML,LIHC,LUAD,PAAD,PCPG,PRAD,SKCM,THYM
OBSCN	MLYCD	predicted	6	HNSC,KIRP,LAML,LUSC,PAAD,THCA
OBSCN	MVD	predicted	10	CHOL,HNSC,KICH,LAML,LUSC,PAAD,PCPG,TGCT,THYM,UCEC
BPTF	TRIM3	predicted	14	BLCA,ESCA,GBM,HNSC,KICH,KIRP,LGG,LUAD,OV,PCPG,PRAD,READ,SARC,THCA
BPTF	AARS	predicted	7	CESC,HNSC,KIRC,PAAD,READ,SARC,UCEC
BPTF	ABL1	predicted	10	BRCA,CESC,GBM,HNSC,KIRP,LGG,PAAD,PRAD,READ,UCS
BPTF	AGTPBP1	predicted	13	ACC,BRCA,CESC,COAD,ESCA,HNSC,KIRP,LUAD,OV,PCPG,PRAD,SKCM,UCEC
BPTF	ALAD	predicted	12	ACC,BRCA,COAD,ESCA,HNSC,KICH,KIRP,LUAD,LUSC,PCPG,SARC,THCA
BPTF	ALG2	predicted	10	ACC,CESC,ESCA,GBM,HNSC,KICH,LUAD,PCPG,PRAD,STAD
BPTF	ANAPC2	predicted	13	BRCA,ESCA,GBM,KICH,KIRC,LGG,LUAD,LUSC,PRAD,READ,THCA,UCEC,UCS
BPTF	ANP32B	predicted	11	CESC,COAD,HNSC,KICH,KIRP,LUAD,PCPG,PRAD,READ,SKCM,STAD
ARID1B	BPTF	predicted	5	KICH,KIRP,LUSC,PRAD,READ
BPTF	ARPC5L	predicted	11	BRCA,COAD,HNSC,KICH,KIRP,LUAD,OV,PRAD,READ,SKCM,STAD
BPTF	ATP6V0D1	predicted	15	BRCA,COAD,KICH,KIRC,KIRP,LIHC,OV,PAAD,PCPG,READ,SARC,SKCM,TGCT,UCEC,UCS
BPTF	ATPAF2	predicted	14	ACC,COAD,ESCA,GBM,HNSC,KIRP,LGG,LIHC,LUAD,PRAD,READ,SARC,SKCM,THCA
BPTF	BICD2	predicted	11	BRCA,CESC,HNSC,KICH,KIRC,KIRP,LGG,LUAD,PCPG,SARC,THCA
BPTF	BRD3	predicted	11	ACC,BRCA,HNSC,KICH,KIRC,KIRP,LGG,LUAD,PCPG,PRAD,UCS
BPTF	BTBD10	predicted	9	GBM,HNSC,KICH,KIRP,LAML,LUSC,PCPG,PRAD,SARC
BPTF	C9orf64	predicted	9	CESC,COAD,GBM,HNSC,KICH,KIRP,LGG,PCPG,SKCM
BPTF	C9orf69	predicted	2	PRAD,UCEC
BPTF	CARS	predicted	8	CESC,COAD,KIRC,KIRP,LUSC,PRAD,READ,SARC
BPTF	CENPP	predicted	16	ACC,BRCA,CESC,COAD,GBM,HNSC,KICH,LGG,PAAD,PCPG,PRAD,READ,SKCM,STAD,TGCT,UCEC
BPTF	CIZ1	predicted	13	BRCA,COAD,HNSC,KICH,KIRP,LGG,OV,PRAD,SARC,SKCM,TGCT,UCEC,UCS
BPTF	COX10	predicted	13	ACC,COAD,HNSC,KICH,KIRC,LGG,LIHC,LUAD,PAAD,PRAD,READ,SARC,UCEC
BPTF	CSNK2A2	predicted	12	ACC,CESC,ESCA,HNSC,KICH,KIRC,LGG,PAAD,PCPG,PRAD,READ,UCEC
BPTF	DDX31	predicted	14	CESC,COAD,HNSC,KICH,KIRC,KIRP,LGG,LUAD,LUSC,PCPG,READ,SARC,THCA,UCS
BPTF	DENND1A	predicted	11	ACC,KICH,KIRC,LGG,LUAD,PAAD,PCPG,PRAD,SARC,TGCT,UCEC
BPTF	DHX38	predicted	6	HNSC,KICH,KIRP,LAML,LUAD,PCPG
BPTF	DNAJC25	predicted	7	ACC,COAD,HNSC,KICH,KIRP,LGG,THCA
BPTF	DOLK	predicted	11	BRCA,COAD,HNSC,KICH,KIRP,LUAD,LUSC,OV,PAAD,PCPG,UCS
BPTF	DOLPP1	predicted	10	BRCA,CESC,HNSC,KICH,KIRC,KIRP,LUAD,PCPG,UCEC,UCS
BPTF	EIF4A1	predicted	9	ACC,BRCA,COAD,KIRP,LUAD,TGCT,THCA,UCEC,UCS
BPTF	ETS1	predicted	7	BRCA,COAD,GBM,READ,SARC,SKCM,THCA
BPTF	EXOSC2	predicted	11	BRCA,CESC,COAD,HNSC,KIRP,LUAD,PAAD,SKCM,THCA,UCEC,UCS
BPTF	FAM120A	predicted	11	BRCA,COAD,ESCA,GBM,HNSC,KICH,KIRP,LGG,PCPG,PRAD,SARC
BPTF	FAM120AOS	predicted	7	COAD,HNSC,KICH,KIRP,OV,PCPG,PRAD
BPTF	FANCC	predicted	8	CESC,COAD,ESCA,HNSC,LIHC,LUAD,PCPG,UCS
BPTF	FBXW2	predicted	7	COAD,HNSC,KICH,KIRP,LGG,LUAD,PCPG
BPTF	FKBP15	predicted	12	BRCA,CESC,COAD,HNSC,KICH,KIRP,LAML,LGG,LUAD,PCPG,SARC,THCA
BPTF	FUBP3	predicted	10	BRCA,COAD,GBM,HNSC,KICH,KIRP,LGG,LUAD,PCPG,READ
BPTF	FUK	predicted	9	ACC,HNSC,LUAD,OV,PRAD,SARC,TGCT,THCA,UCEC
BPTF	GAPVD1	predicted	13	ACC,BRCA,COAD,HNSC,KICH,KIRC,KIRP,LGG,LUAD,PCPG,PRAD,READ,THCA
BPTF	GLE1	predicted	12	CESC,COAD,HNSC,KICH,KIRP,LGG,LUAD,PAAD,PCPG,PRAD,READ,UCEC
BPTF	GOLGA2	predicted	11	ACC,BRCA,COAD,ESCA,HNSC,KICH,KIRC,KIRP,LUAD,PCPG,TGCT
BPTF	GOT2	predicted	14	ACC,BRCA,CESC,COAD,HNSC,KICH,KIRP,PAAD,PCPG,SARC,SKCM,TGCT,UCEC,UCS
BPTF	GPR107	predicted	12	BRCA,CESC,COAD,HNSC,KICH,KIRC,LIHC,LUAD,PAAD,PCPG,UCEC,UCS
BPTF	IARS	predicted	5	COAD,KIRC,PAAD,READ,SKCM
BPTF	IKBKAP	predicted	4	ACC,CESC,PRAD,READ
BPTF	INVS	predicted	9	BRCA,CESC,COAD,HNSC,KICH,KIRP,LUAD,PCPG,READ
BPTF	IPPK	predicted	11	BRCA,COAD,KICH,LIHC,PAAD,PCPG,PRAD,READ,THCA,UCEC,UCS
BPTF	ISCA1	predicted	11	ACC,COAD,GBM,HNSC,KICH,LUAD,PAAD,SARC,SKCM,THCA,UCEC
BPTF	KARS	predicted	9	CESC,ESCA,HNSC,KIRP,LGG,OV,PRAD,READ,UCEC
BPTF	MAPKAP1	predicted	12	ACC,CESC,COAD,HNSC,KICH,KIRP,LGG,LUAD,PCPG,READ,SKCM,THYM
BPTF	MED22	predicted	8	BRCA,KIRC,KIRP,LUAD,PAAD,PRAD,SKCM,THCA
BPTF	MED27	predicted	8	CESC,HNSC,KICH,LUAD,OV,SKCM,STAD,THCA
BPTF	MRPS27	predicted	11	COAD,KICH,KIRC,KIRP,LGG,LIHC,PCPG,PRAD,READ,THCA,UCEC
BPTF	NAP1L4	predicted	16	BRCA,CESC,COAD,GBM,HNSC,KICH,KIRP,LGG,LUAD,LUSC,OV,PAAD,PCPG,READ,THCA,UCEC
BPTF	NCBP1	predicted	10	CESC,COAD,ESCA,GBM,KICH,KIRP,LUAD,PCPG,SARC,THCA
BPTF	NDUFA8	predicted	14	BRCA,CESC,COAD,HNSC,KICH,KIRP,LIHC,PAAD,PCPG,PRAD,READ,SARC,SKCM,STAD
BPTF	NIPSNAP3A	predicted	7	COAD,HNSC,KIRC,LUAD,PCPG,SKCM,THCA
BPTF	NOL8	predicted	14	BRCA,CESC,COAD,HNSC,KICH,KIRC,KIRP,LGG,LIHC,PAAD,PCPG,PRAD,READ,SARC
BPTF	NUP188	predicted	11	BRCA,CESC,COAD,GBM,HNSC,KIRP,LUAD,PAAD,PRAD,THCA,UCS
BPTF	NUP214	predicted	10	BRCA,CESC,COAD,HNSC,KICH,KIRC,KIRP,LUAD,READ,SARC
BPTF	PARD6A	predicted	14	ACC,CESC,ESCA,GBM,HNSC,KICH,LGG,LUAD,OV,PCPG,PRAD,TGCT,UCEC,UCS
BPTF	PCSK7	predicted	12	BRCA,COAD,HNSC,KIRC,KIRP,PCPG,PRAD,READ,SARC,SKCM,THYM,UCS
BPTF	PDCL	predicted	10	ACC,CESC,COAD,HNSC,KICH,LUAD,PCPG,PRAD,SKCM,THCA
BPTF	PITPNM3	predicted	13	BRCA,COAD,DLBC,ESCA,HNSC,KICH,KIRP,PAAD,PRAD,READ,THCA,THYM,UCS
BPTF	PMPCA	predicted	9	BRCA,CESC,COAD,ESCA,KICH,LGG,SKCM,THCA,UCEC
BPTF	PPP2R4	predicted	5	BRCA,KICH,KIRC,LUAD,SKCM
BPTF	PPP6C	predicted	7	COAD,HNSC,KICH,KIRP,LUAD,PCPG,PRAD
BPTF	PRPF4	predicted	9	CESC,COAD,ESCA,HNSC,KICH,KIRP,PCPG,SARC,THCA
BPTF	PSMB7	predicted	6	BRCA,COAD,GBM,LGG,PAAD,PRAD
BPTF	PSMD7	predicted	15	CESC,COAD,HNSC,KICH,KIRP,LIHC,LUAD,OV,PCPG,PRAD,READ,SKCM,THCA,UCEC,UCS
BPTF	RAB14	predicted	12	CESC,COAD,HNSC,KICH,KIRP,LGG,LIHC,PAAD,PCPG,PRAD,SKCM,THCA
BPTF	RABGAP1	predicted	10	BRCA,HNSC,KICH,LGG,PAAD,PCPG,PRAD,READ,SARC,THCA
BPTF	RAPGEF1	predicted	9	ACC,COAD,KICH,KIRP,LGG,LUAD,PRAD,THCA,UCS
BPTF	RBM18	predicted	10	CESC,COAD,HNSC,KICH,KIRP,LGG,LUAD,OV,PCPG,PRAD
BPTF	REXO2	predicted	12	BRCA,CESC,COAD,HNSC,KICH,KIRC,LUAD,LUSC,PCPG,SKCM,THCA,UCEC
BPTF	RNF20	predicted	7	KICH,LGG,LUAD,PAAD,PCPG,PRAD,READ
BPTF	RPL7A	predicted	8	BRCA,HNSC,KICH,LGG,LIHC,OV,PRAD,SKCM
BPTF	RPUSD4	predicted	15	CESC,COAD,DLBC,ESCA,HNSC,KICH,KIRP,LIHC,LUAD,PCPG,PRAD,SARC,SKCM,THCA,UCEC
BPTF	RRM1	predicted	15	ACC,BRCA,CESC,COAD,GBM,HNSC,KICH,KIRP,PAAD,PCPG,PRAD,SARC,SKCM,STAD,UCEC
BPTF	RSPRY1	predicted	8	COAD,ESCA,HNSC,KICH,KIRC,KIRP,PRAD,UCEC
BPTF	SEC16A	predicted	8	CESC,KICH,LGG,LIHC,PRAD,SARC,TGCT,THCA
BPTF	SET	predicted	9	BRCA,COAD,HNSC,KICH,KIRP,PRAD,SKCM,UCEC,UCS
BPTF	SETX	predicted	11	COAD,KICH,KIRP,LGG,LIHC,LUAD,PCPG,PRAD,SARC,SKCM,THCA
BPTF	SLC38A7	predicted	13	CESC,COAD,GBM,HNSC,KIRC,KIRP,LUAD,PCPG,PRAD,READ,THCA,UCEC,UCS
BPTF	SMC2	predicted	8	CESC,COAD,DLBC,HNSC,KICH,KIRP,LIHC,PCPG
BPTF	SMCR8	predicted	7	COAD,HNSC,KIRP,LGG,PCPG,PRAD,UCS
BPTF	SNHG7	predicted	4	KICH,KIRC,LUAD,UCS
BPTF	SURF4	predicted	10	BRCA,CESC,KICH,KIRC,LGG,LUSC,PRAD,SKCM,STAD,UCEC
BPTF	TAF9	predicted	12	COAD,ESCA,KICH,KIRC,KIRP,LGG,OV,PCPG,PRAD,READ,UCEC,UCS
BPTF	TBC1D13	predicted	12	ACC,COAD,HNSC,KIRP,LGG,LUAD,OV,PCPG,PRAD,READ,UCEC,UCS
BPTF	TEX10	predicted	11	BRCA,DLBC,GBM,KICH,PAAD,PCPG,PRAD,READ,SARC,SKCM,UCS
BPTF	TMEM203	predicted	13	ACC,CESC,COAD,KICH,KIRC,LGG,LUAD,PCPG,PRAD,SARC,STAD,THCA,UCS
BPTF	TNK1	predicted	12	ACC,COAD,ESCA,HNSC,KIRC,KIRP,LIHC,PAAD,PCPG,SARC,TGCT,UCS
BPTF	TOR1A	predicted	10	CESC,HNSC,KICH,KIRP,LUAD,PAAD,PCPG,READ,SARC,THCA
BPTF	TPP1	predicted	12	ACC,BRCA,ESCA,HNSC,KICH,KIRP,LGG,LIHC,PAAD,PCPG,SARC,UCEC
BPTF	TRAF1	predicted	7	BRCA,COAD,GBM,KIRP,LUAD,PRAD,UCS
BPTF	TRPV2	predicted	11	ACC,BRCA,COAD,HNSC,LIHC,PCPG,READ,SARC,SKCM,THCA,UCS
BPTF	TRUB2	predicted	14	ACC,CESC,COAD,HNSC,KICH,KIRP,LGG,LIHC,LUAD,LUSC,PRAD,SARC,UCEC,UCS
BPTF	TSC1	predicted	10	ACC,CESC,COAD,ESCA,KICH,KIRP,LUAD,PAAD,SARC,UCS
BPTF	TSTD2	predicted	11	ACC,BRCA,COAD,KICH,KIRP,LIHC,LUAD,PCPG,PRAD,READ,SKCM
BPTF	TTC19	predicted	11	BRCA,COAD,ESCA,HNSC,KIRP,LUAD,PRAD,READ,SKCM,UCEC,UCS
BPTF	UBAC1	predicted	10	COAD,ESCA,KICH,KIRP,LGG,PCPG,SARC,SKCM,UCEC,UCS
BPTF	UBQLN1	predicted	12	CESC,COAD,DLBC,HNSC,KICH,KIRC,LUAD,PAAD,PCPG,SARC,SKCM,THCA
BPTF	UCK1	predicted	9	BRCA,GBM,HNSC,KICH,LGG,LUAD,PRAD,SARC,UCS
BPTF	URM1	predicted	10	CESC,COAD,HNSC,KICH,KIRP,PRAD,SARC,STAD,THCA,UCS
BPTF	VAC14	predicted	12	BRCA,COAD,GBM,KIRC,KIRP,LGG,LUAD,LUSC,OV,PRAD,UCEC,UCS
BPTF	VPS11	predicted	6	CESC,COAD,HNSC,KICH,KIRC,KIRP
BPTF	WDR5	predicted	12	BRCA,CESC,COAD,KICH,KIRP,LGG,LUAD,PAAD,SARC,SKCM,THCA,UCS
BPTF	WDR59	predicted	8	ACC,CESC,COAD,ESCA,LGG,LUAD,PRAD,SARC
BPTF	ZBTB43	predicted	12	ACC,BRCA,COAD,ESCA,KICH,KIRP,LGG,PAAD,PCPG,PRAD,READ,UCS
BPTF	ZBTB6	predicted	9	ACC,CESC,COAD,HNSC,KICH,KIRP,PAAD,PCPG,SKCM
BPTF	ZER1	predicted	8	HNSC,KICH,KIRP,LGG,PRAD,READ,SARC,UCS
BPTF	ZNF367	predicted	13	ACC,BRCA,COAD,DLBC,ESCA,KIRP,LGG,LUAD,PCPG,PRAD,READ,SKCM,TGCT
BPTF	ZNF79	predicted	10	CESC,COAD,ESCA,HNSC,KICH,LIHC,PAAD,PCPG,PRAD,READ
BPTF	ZNRF1	predicted	7	BRCA,COAD,ESCA,KICH,LUAD,PCPG,UCS
BPTF	ZSWIM7	predicted	15	CESC,COAD,HNSC,KIRP,LGG,LIHC,LUAD,LUSC,PAAD,PRAD,READ,SARC,THCA,UCEC,UCS
TP53	CDON	predicted [0.61]	3	BLCA,SKCM,TGCT
TP53	ULBP2	predicted [0.56]	5	ACC,BLCA,CHOL,KICH,TGCT
TP53	HYOU1	predicted [0.51]	3	BLCA,PCPG,TGCT
TP53	SIDT2	predicted [0.51]	4	BLCA,LAML,PCPG,TGCT
ATM	TP53	verified	22	BLCA,BRCA,CESC,COAD,ESCA,GBM,HNSC,KIRC,KIRP,LAML,LGG,LIHC,LUAD,OV,PCPG,PRAD,READ,SARC,SKCM,STAD,TGCT,UCEC
TP53	ATR	verified	29	ACC,BLCA,BRCA,CESC,CHOL,COAD,DLBC,ESCA,GBM,HNSC,KICH,KIRC,KIRP,LGG,LIHC,LUAD,LUSC,OV,PAAD,PCPG,PRAD,READ,SARC,SKCM,STAD,TGCT,THCA,THYM,UCEC
TP53	EGFR	verified	24	ACC,BLCA,BRCA,CESC,COAD,ESCA,GBM,HNSC,KIRC,KIRP,LAML,LGG,LIHC,LUAD,LUSC,OV,PAAD,PRAD,READ,SARC,STAD,TGCT,THCA,UCEC
KIT	TP53	verified	23	ACC,BLCA,BRCA,COAD,ESCA,GBM,HNSC,KICH,KIRC,LAML,LGG,LUAD,OV,PCPG,PRAD,READ,SARC,SKCM,STAD,TGCT,THYM,UCEC,UCS
MAP4	TP53	verified	22	ACC,BLCA,CESC,COAD,DLBC,ESCA,GBM,KICH,KIRC,KIRP,LGG,LIHC,LUAD,OV,PAAD,PRAD,READ,SARC,STAD,TGCT,THYM,UCEC
MET	TP53	verified	25	ACC,BLCA,BRCA,CHOL,COAD,DLBC,ESCA,GBM,HNSC,KIRC,KIRP,LAML,LGG,LIHC,LUAD,LUSC,OV,PAAD,PCPG,PRAD,READ,SARC,STAD,UCEC,UCS
PRKAA1	TP53	verified	23	ACC,BLCA,BRCA,CHOL,COAD,ESCA,HNSC,KICH,KIRC,KIRP,LAML,LGG,LIHC,LUSC,OV,PAAD,PRAD,READ,SARC,SKCM,STAD,TGCT,UCEC
TP53	AAK1	predicted	3	PCPG,SKCM,TGCT
TP53	AASDHPPT	predicted	4	CHOL,PCPG,SKCM,TGCT
TP53	ABCA4	predicted	6	DLBC,GBM,KICH,LAML,PCPG,TGCT
TP53	ABCB7	predicted	2	DLBC,TGCT
TP53	ABCC5	predicted	4	DLBC,GBM,PCPG,TGCT
ABCG1	TP53	predicted	3	KICH,PCPG,THYM
TP53	ABHD8	predicted	4	CHOL,KIRP,PCPG,TGCT
TP53	ACAD8	predicted	2	PCPG,TGCT
TP53	ACAT1	predicted	5	DLBC,LAML,PCPG,TGCT,THCA
TP53	ACO1	predicted	1	TGCT
TP53	ACO2	predicted	2	KICH,PCPG
TP53	ACOT7	predicted	3	LAML,PCPG,TGCT
TP53	ACTL6A	predicted	4	CESC,CHOL,KIRP,PCPG
TP53	ACTN1	predicted	3	LAML,PCPG,TGCT
TP53	ACTR2	predicted	5	CESC,CHOL,GBM,LAML,TGCT
TP53	ACTR3	predicted	2	PCPG,TGCT
TP53	ACYP2	predicted	1	TGCT
TP53	ADAM17	predicted	3	LUAD,SKCM,TGCT
TP53	ADAMTS15	predicted	2	DLBC,TGCT
TP53	ADAT2	predicted	2	CHOL,TGCT
TP53	ADD2	predicted	4	DLBC,LAML,SKCM,TGCT
ADNP	TP53	predicted	3	LAML,PCPG,TGCT
TP53	ADRA2C	predicted	2	KIRP,TGCT
TP53	ADSL	predicted	2	LAML,TGCT
TP53	AFG3L2	predicted	4	ACC,DLBC,KICH,KIRP
AGBL5	TP53	predicted	3	CESC,GBM,TGCT
TP53	AGFG1	predicted	1	TGCT
TP53	AGMAT	predicted	3	CHOL,KICH,PCPG
TP53	AGTRAP	predicted	3	KICH,KIRP,TGCT
TP53	AHNAK	predicted	3	DLBC,PCPG,TGCT
TP53	AIM1	predicted	2	KIRP,THCA
TP53	AKAP7	predicted	2	PCPG,TGCT
TP53	AKIRIN2	predicted	2	PCPG,TGCT
TP53	AKR1C2	predicted	4	ESCA,KIRP,PCPG,THYM
TP53	AKR7L	predicted	4	DLBC,GBM,PCPG,SKCM
TP53	ALDH1B1	predicted	2	DLBC,PCPG
TP53	ALDH8A1	predicted	3	KICH,SKCM,THYM
TP53	ALG1L	predicted	4	CHOL,DLBC,LAML,PRAD
TP53	ALPK2	predicted	5	DLBC,KICH,LAML,SKCM,TGCT
TP53	AMD1	predicted	4	CHOL,KICH,SKCM,TGCT
TP53	AMMECR1	predicted	3	DLBC,PCPG,THCA
TP53	ANAPC1	predicted	2	PCPG,TGCT
TP53	ANKRD49	predicted	3	PCPG,SKCM,TGCT
TP53	ANKRD54	predicted	4	DLBC,LAML,PCPG,TGCT
TP53	ANKRD6	predicted	2	DLBC,TGCT
TP53	ANKRD9	predicted	5	KICH,LAML,PCPG,TGCT,THYM
TP53	AP1B1	predicted	5	CHOL,KICH,KIRP,PCPG,TGCT
TP53	AP1M2	predicted	5	CHOL,DLBC,KICH,LAML,OV
AP4E1	TP53	predicted	2	LAML,TGCT
TP53	APLP2	predicted	4	DLBC,KICH,SKCM,TGCT
TP53	APOA1	predicted	4	CHOL,DLBC,KICH,LAML
TP53	APOBEC3A	predicted	2	ACC,LAML
TP53	APOBEC3B	predicted	1	PCPG
TP53	APOBEC3C	predicted	3	LAML,PCPG,TGCT
TP53	APOBEC3F	predicted	2	PCPG,THYM
TP53	APOL1	predicted	3	KIRP,PCPG,TGCT
TP53	APOL2	predicted	5	DLBC,LAML,PCPG,SKCM,TGCT
TP53	AQP3	predicted	4	KICH,LAML,PCPG,TGCT
TP53	ARAF	predicted	2	LAML,TGCT
TP53	ARCN1	predicted	4	DLBC,KICH,PCPG,TGCT
TP53	ARFGAP3	predicted	4	KIRP,LAML,PCPG,TGCT
TP53	ARHGAP29	predicted	1	TGCT
TP53	ARHGAP32	predicted	2	DLBC,TGCT
TP53	ARHGAP42	predicted	3	HNSC,PCPG,TGCT
TP53	ARHGEF12	predicted	2	PCPG,TGCT
TP53	ARHGEF19	predicted	4	DLBC,PCPG,TGCT,THYM
TP53	ARID5A	predicted	2	SKCM,TGCT
TP53	ARL5A	predicted	2	TGCT,THCA
TP53	ARL6IP6	predicted	2	CHOL,TGCT
TP53	ASB1	predicted	3	KICH,PCPG,TGCT
TP53	ASCC2	predicted	2	LAML,TGCT
TP53	ASCC3	predicted	5	DLBC,LAML,PCPG,SKCM,TGCT
TP53	ASF1A	predicted	5	CHOL,LAML,PCPG,SKCM,TGCT
TP53	ASF1B	predicted	6	ACC,CESC,CHOL,KIRP,PCPG,TGCT
TP53	ASNA1	predicted	2	KIRP,TGCT
TP53	ATF4	predicted	6	KICH,LAML,PCPG,SKCM,TGCT,THCA
TP53	ATG4A	predicted	3	DLBC,PCPG,TGCT
TP53	ATG5	predicted	2	PCPG,TGCT
TP53	ATP11B	predicted	7	CESC,CHOL,KICH,KIRP,LAML,TGCT,THCA
TP53	ATP5G3	predicted	1	KIRP
TP53	ATP5L	predicted	2	KIRP,THCA
TP53	ATP6V1E1	predicted	3	PCPG,SKCM,TGCT
TP53	ATP7A	predicted	3	KICH,PCPG,TGCT
TP53	ATXN10	predicted	4	LAML,PCPG,SKCM,TGCT
TP53	B3GNT5	predicted	5	CESC,DLBC,HNSC,PCPG,THYM
TP53	BACE1	predicted	2	PCPG,TGCT
TP53	BACH2	predicted	3	ACC,DLBC,TGCT
TP53	BARX2	predicted	4	CHOL,DLBC,KIRP,TGCT
TP53	BCL11B	predicted	7	DLBC,PCPG,PRAD,SKCM,TGCT,THCA,THYM
TP53	BCL9L	predicted	3	DLBC,PCPG,TGCT
TP53	BCR	predicted	5	DLBC,KIRP,PCPG,TGCT,THYM
TP53	BDKRB1	predicted	4	ACC,CESC,PCPG,THYM
TP53	BDKRB2	predicted	2	DLBC,PCPG
TP53	BEND5	predicted	3	DLBC,KICH,PCPG
TP53	BEND6	predicted	2	PCPG,TGCT
TP53	BID	predicted	4	DLBC,KIRP,SKCM,TGCT
TP53	BIK	predicted	1	ACC
TP53	BIN1	predicted	3	KICH,PCPG,TGCT
TP53	BIRC2	predicted	4	LAML,PCPG,SKCM,TGCT
TP53	BST2	predicted	2	DLBC,TGCT
TP53	BUB1	predicted	4	CHOL,KIRP,PCPG,TGCT
TP53	BUD13	predicted	3	DLBC,PCPG,TGCT
TP53	C14orf2	predicted	1	SKCM
TP53	C1R	predicted	3	KICH,LAML,TGCT
TP53	C2orf49	predicted	1	TGCT
TP53	C2orf76	predicted	3	LAML,PCPG,TGCT
TP53	C4orf48	predicted	4	CHOL,DLBC,KICH,PRAD
TP53	C8A	predicted	2	CHOL,DLBC
TP53	C9orf72	predicted	3	CHOL,PCPG,TGCT
TP53	CABIN1	predicted	4	KICH,LAML,PCPG,TGCT
TP53	CACNA1I	predicted	3	ACC,LAML,TGCT
TP53	CACNA2D1	predicted	5	DLBC,GBM,LAML,PCPG,THCA
TP53	CASP8AP2	predicted	2	PCPG,SKCM
TP53	CASP9	predicted	2	PCPG,TGCT
TP53	CASZ1	predicted	5	CHOL,DLBC,PCPG,SKCM,TGCT
TP53	CBL	predicted	1	TGCT
TP53	CBX6	predicted	3	PCPG,TGCT,THYM
TP53	CBX7	predicted	2	LAML,TGCT
TP53	CBY1	predicted	4	KICH,LAML,PCPG,SKCM
TP53	CCDC107	predicted	1	TGCT
TP53	CCDC117	predicted	3	LAML,SKCM,TGCT
TP53	CCDC124	predicted	1	TGCT
TP53	CCDC134	predicted	3	PCPG,SKCM,TGCT
TP53	CCDC138	predicted	3	KICH,PCPG,TGCT
TP53	CCDC150	predicted	4	DLBC,KICH,PCPG,TGCT
TP53	CCDC15	predicted	3	KICH,PCPG,TGCT
TP53	CCDC18	predicted	3	CHOL,PCPG,TGCT
TP53	CCDC28A	predicted	2	SARC,TGCT
TP53	CCDC82	predicted	3	LAML,PCPG,TGCT
TP53	CCDC84	predicted	2	DLBC,KIRP
TP53	CCDC88A	predicted	1	TGCT
TP53	CCDC88B	predicted	4	CHOL,DLBC,PCPG,TGCT
TP53	CCNC	predicted	5	CHOL,DLBC,PCPG,TGCT,THCA
TP53	CCNYL1	predicted	3	PCPG,SKCM,TGCT
TP53	CCT4	predicted	2	DLBC,TGCT
TP53	CD164	predicted	2	CHOL,LAML
TP53	CD274	predicted	7	CESC,CHOL,KICH,KIRP,LAML,TGCT,THCA
TP53	CD72	predicted	3	DLBC,PAAD,TGCT
TP53	CD99L2	predicted	2	TGCT,THCA
TP53	CDC40	predicted	3	LAML,PCPG,TGCT
TP53	CDC42EP1	predicted	2	SKCM,TGCT
TP53	CDCA7	predicted	6	CHOL,DLBC,KIRP,LAML,PCPG,TGCT
TP53	CDCA8	predicted	6	CHOL,KICH,KIRP,PAAD,PCPG,TGCT
TP53	CDK19	predicted	3	KIRP,PCPG,TGCT
TP53	CDKN2D	predicted	4	ACC,CHOL,SKCM,TGCT
TP53	CDON	predicted	3	BLCA,SKCM,TGCT
TP53	CECR5	predicted	1	KIRP
TP53	CELSR1	predicted	4	DLBC,KIRP,TGCT,THYM
TP53	CENPM	predicted	4	CHOL,KIRP,LAML,PCPG
TP53	CENPW	predicted	3	DLBC,PCPG,THCA
TP53	CEP164	predicted	3	LAML,PCPG,TGCT
TP53	CEP57	predicted	4	DLBC,PCPG,SKCM,TGCT
TP53	CEP76	predicted	2	DLBC,KICH
TP53	CHCHD10	predicted	4	DLBC,KICH,LAML,TGCT
TP53	CHEK1	predicted	2	DLBC,PCPG
TP53	CHEK2	predicted	4	DLBC,KICH,PCPG,TGCT
TP53	CHM	predicted	4	DLBC,PCPG,TGCT,THCA
TP53	CHORDC1	predicted	2	PCPG,TGCT
TP53	CHST9	predicted	1	DLBC
CIC	TP53	predicted	5	CESC,KICH,LAML,PCPG,TGCT
TP53	CKAP2L	predicted	2	CHOL,PCPG
TP53	CLASP1	predicted	2	PCPG,TGCT
TP53	CLCN6	predicted	2	ACC,PCPG
TP53	CLEC4A	predicted	6	KIRP,LAML,OV,SKCM,TGCT,THYM
TP53	CLSTN1	predicted	4	DLBC,LAML,PCPG,TGCT
TP53	CLTCL1	predicted	1	TGCT
TP53	CNKSR3	predicted	4	LAML,PCPG,SKCM,THCA
TP53	CNNM4	predicted	2	PCPG,TGCT
TP53	CNTLN	predicted	4	DLBC,KICH,KIRP,TGCT
TP53	COL11A1	predicted	2	DLBC,PCPG
TP53	COL8A2	predicted	3	KIRP,LAML,TGCT
TP53	COL9A2	predicted	2	KIRP,TGCT
TP53	COQ3	predicted	5	CHOL,DLBC,KICH,PCPG,THYM
TP53	COX7B	predicted	6	ACC,DLBC,PCPG,THCA,THYM,UCS
TP53	CPAMD8	predicted	4	DLBC,KIRP,LAML,TGCT
TP53	CREB1	predicted	2	PCPG,TGCT
TP53	CREB3	predicted	4	PAAD,PCPG,SKCM,TGCT
CRNKL1	TP53	predicted	5	CESC,DLBC,PCPG,SKCM,TGCT
TP53	CROCC	predicted	4	CHOL,DLBC,PCPG,TGCT
TP53	CRYAB	predicted	3	DLBC,SKCM,THCA
TP53	CRYGS	predicted	6	CESC,HNSC,PCPG,SKCM,TGCT,THYM
TP53	CSNK1E	predicted	4	DLBC,LAML,PCPG,TGCT
TP53	CTNNBIP1	predicted	5	DLBC,KICH,LAML,PCPG,TGCT
TP53	CUL5	predicted	3	LAML,PCPG,TGCT
TP53	CWC15	predicted	6	CHOL,DLBC,KICH,PCPG,SKCM,TGCT
TP53	CWF19L2	predicted	4	DLBC,LAML,PCPG,TGCT
TP53	CXorf56	predicted	4	CHOL,DLBC,PCPG,TGCT
TP53	CYB5R3	predicted	5	DLBC,LAML,PCPG,TGCT,THYM
TP53	DBI	predicted	7	CHOL,DLBC,KICH,KIRP,PCPG,TGCT,THCA
TP53	DCAF4L2	predicted	3	CHOL,LIHC,LUAD
TP53	DCPS	predicted	2	DLBC,TGCT
TP53	DCUN1D1	predicted	5	HNSC,PCPG,SKCM,TGCT,THYM
TP53	DCUN1D5	predicted	5	CESC,DLBC,PCPG,SKCM,TGCT
TP53	DDI2	predicted	3	LAML,PCPG,TGCT
TP53	DDTL	predicted	4	CHOL,KIRP,PCPG,TGCT
TP53	DDT	predicted	5	CHOL,KIRP,PCPG,TGCT,THYM
TP53	DDX10	predicted	4	DLBC,PCPG,TGCT,THCA
TP53	DDX18	predicted	1	TGCT
TP53	DDX58	predicted	1	THCA
TP53	DDX6	predicted	2	PCPG,TGCT
TP53	DFFA	predicted	4	CHOL,KICH,PCPG,TGCT
TP53	DIXDC1	predicted	2	PCPG,TGCT
TP53	DLAT	predicted	2	PCPG,TGCT
TP53	DLEU2L	predicted	1	ESCA
TP53	DLX5	predicted	3	ACC,CHOL,DLBC
TP53	DLX6	predicted	3	ACC,PCPG,SKCM
TP53	DMRT3	predicted	2	CHOL,THCA
TP53	DNAJC11	predicted	5	ACC,DLBC,KIRP,PCPG,TGCT
TP53	DNAJC16	predicted	3	LUAD,PCPG,TGCT
TP53	DNAL4	predicted	4	LAML,PCPG,SKCM,TGCT
TP53	DNALI1	predicted	3	DLBC,PCPG,TGCT
TP53	DNTTIP2	predicted	3	DLBC,PCPG,TGCT
TP53	DOK7	predicted	2	LAML,PCPG
TP53	DPAGT1	predicted	2	PCPG,TGCT
TP53	DR1	predicted	3	CHOL,PCPG,TGCT
TP53	DRG1	predicted	4	DLBC,PCPG,SKCM,TGCT
TP53	DSCAML1	predicted	3	CHOL,LAML,PCPG
TP53	DSG3	predicted	1	CHOL
TP53	DUSP18	predicted	2	SKCM,TGCT
TP53	DUSP2	predicted	2	PCPG,TGCT
TP53	DVL3	predicted	2	PCPG,THYM
TP53	DYNC1I1	predicted	6	DLBC,GBM,KICH,KIRP,PCPG,TGCT
TP53	DYSF	predicted	5	DLBC,KIRP,PCPG,SARC,TGCT
TP53	EAF2	predicted	4	CHOL,KICH,PCPG,TGCT
TP53	ECE2	predicted	2	CESC,PCPG
TP53	EEF1A1	predicted	2	PCPG,TGCT
TP53	EEF1B2	predicted	3	DLBC,KICH,TGCT
TP53	EFEMP2	predicted	3	DLBC,LAML,PCPG
TP53	EFHD2	predicted	2	PCPG,TGCT
TP53	EGFL7	predicted	4	ACC,DLBC,LAML,TGCT
TP53	EHBP1L1	predicted	3	CHOL,KIRP,TGCT
TP53	EI24	predicted	2	PCPG,TGCT
TP53	EIF3D	predicted	4	CHOL,DLBC,PCPG,TGCT
TP53	EIF3L	predicted	3	DLBC,PCPG,TGCT
TP53	EIF4ENIF1	predicted	4	KICH,PCPG,SKCM,TGCT
TP53	EIF5B	predicted	3	LAML,PCPG,TGCT
TP53	ELF4	predicted	7	CHOL,DLBC,KICH,LAML,PCPG,TGCT,THCA
TP53	EML1	predicted	3	ACC,DLBC,THCA
TP53	EMP1	predicted	2	LAML,PCPG
TP53	ENO1	predicted	5	DLBC,KICH,PCPG,TGCT,THCA
TP53	EP300	predicted	5	DLBC,PCPG,PRAD,TGCT,THYM
TP53	EPHA7	predicted	5	CHOL,KICH,KIRP,LAML,TGCT
TP53	EPHB3	predicted	7	CESC,CHOL,GBM,HNSC,PCPG,TGCT,THYM
TP53	ERCC3	predicted	3	KIRP,PCPG,TGCT
TP53	ERCC6L	predicted	3	DLBC,PCPG,TGCT
TP53	ERMP1	predicted	4	DLBC,LAML,SKCM,TGCT
TP53	ESPNP	predicted	1	KIRP
TP53	ETS1	predicted	2	DLBC,TGCT
TP53	EXOSC10	predicted	3	CHOL,PCPG,TGCT
TP53	FABP7	predicted	2	KIRP,PCPG
TP53	FAHD2B	predicted	2	PCPG,TGCT
TP53	FAM118B	predicted	4	DLBC,KICH,PCPG,TGCT
TP53	FAM122B	predicted	4	CHOL,DLBC,PCPG,TGCT
TP53	FAM135A	predicted	3	KICH,LAML,TGCT
TP53	FAM161A	predicted	3	CHOL,DLBC,TGCT
TP53	FAM76B	predicted	3	PCPG,SKCM,TGCT
TP53	FAM83F	predicted	3	LAML,PCPG,THYM
TP53	FBN3	predicted	2	DLBC,PCPG
TP53	FBXL4	predicted	3	LAML,PCPG,TGCT
TP53	FBXO10	predicted	5	DLBC,LAML,PCPG,SKCM,TGCT
TP53	FBXO42	predicted	2	PCPG,TGCT
TP53	FBXO44	predicted	2	PCPG,TGCT
TP53	FBXO5	predicted	2	PCPG,TGCT
TP53	FBXO6	predicted	1	TGCT
TP53	FBXO7	predicted	4	KICH,LAML,PCPG,TGCT
TP53	FBXW9	predicted	3	CHOL,DLBC,TGCT
TP53	FCHO1	predicted	2	DLBC,TGCT
TP53	FDX1	predicted	7	CHOL,KIRC,KIRP,PCPG,SKCM,TGCT,THCA
TP53	FDXACB1	predicted	3	DLBC,LAML,TGCT
TP53	FEZ1	predicted	2	DLBC,PCPG
TP53	FFAR2	predicted	4	CESC,LAML,PCPG,TGCT
TP53	FGF13	predicted	2	KICH,LAML
TP53	FIG4	predicted	4	KIRP,LAML,PCPG,TGCT
TP53	FKBP7	predicted	1	GBM
TP53	FMR1	predicted	3	DLBC,LAML,TGCT
TP53	FNDC3B	predicted	5	ACC,DLBC,ESCA,KICH,PCPG
TP53	FOSL1	predicted	3	DLBC,TGCT,THCA
TP53	FOXD3	predicted	3	DLBC,SKCM,TGCT
TP53	FOXO3	predicted	2	ACC,TGCT
TP53	FOXRED1	predicted	5	CHOL,DLBC,KICH,PCPG,TGCT
TP53	FOXRED2	predicted	6	DLBC,KICH,LAML,PCPG,TGCT,THYM
TP53	FREM1	predicted	6	CHOL,DLBC,LAML,PCPG,PRAD,THYM
TP53	FUCA1	predicted	1	TGCT
TP53	FUCA2	predicted	3	KICH,PCPG,TGCT
TP53	FUT4	predicted	2	PCPG,TGCT
TP53	FXR1	predicted	3	CESC,HNSC,PCPG
TP53	FZD5	predicted	2	LAML,PCPG
TP53	GABRE	predicted	1	TGCT
TP53	GABRR2	predicted	3	KICH,KIRP,TGCT
TP53	GALE	predicted	2	DLBC,PCPG
TP53	GAL	predicted	3	CESC,SKCM,TGCT
TP53	GAS2L1	predicted	6	KICH,KIRP,LAML,PCPG,TGCT,THYM
TP53	GATAD2A	predicted	2	PCPG,TGCT
TP53	GBP1	predicted	3	LAML,PCPG,TGCT
TP53	GBP5	predicted	4	LAML,SKCM,TGCT,THYM
TP53	GCA	predicted	4	CHOL,DLBC,KIRP,TGCT
TP53	GCAT	predicted	4	CHOL,DLBC,PCPG,TGCT
TP53	GCGR	predicted	3	CHOL,PCPG,THCA
TP53	GCLM	predicted	1	TGCT
TP53	GEM	predicted	6	CESC,HNSC,LAML,PCPG,PRAD,THYM
TP53	GGT5	predicted	3	KICH,LAML,PCPG
TP53	GJB7	predicted	2	KICH,LAML
TP53	GLDC	predicted	2	DLBC,TGCT
TP53	GLIPR2	predicted	4	PCPG,SKCM,TGCT,THCA
TP53	GLIS1	predicted	6	CHOL,DLBC,KICH,SKCM,THCA,THYM
TP53	GLS	predicted	2	LAML,TGCT
TP53	GMIP	predicted	4	GBM,KIRP,PCPG,TGCT
TP53	GNAL	predicted	1	TGCT
TP53	GNB4	predicted	3	DLBC,GBM,TGCT
TP53	GNGT1	predicted	4	CHOL,ESCA,SKCM,TGCT
TP53	GNL2	predicted	5	CHOL,DLBC,KICH,KIRP,TGCT
TP53	GOLGA5	predicted	3	KICH,PCPG,TGCT
TP53	GPR132	predicted	3	CHOL,TGCT,THYM
TP53	GPR158	predicted	1	DLBC
GPR179	TP53	predicted	3	CHOL,DLBC,PCPG
TP53	GPR63	predicted	3	DLBC,LAML,TGCT
TP53	GPR68	predicted	4	DLBC,PCPG,TGCT,THCA
TP53	GRAMD1B	predicted	2	GBM,TGCT
TP53	GRIK3	predicted	4	DLBC,KICH,LAML,TGCT
TP53	GSTM3	predicted	4	DLBC,LAML,PCPG,TGCT
TP53	GSTP1	predicted	3	CHOL,DLBC,TGCT
TP53	GTDC1	predicted	4	DLBC,PCPG,SKCM,TGCT
TP53	GTF3C6	predicted	2	CHOL,DLBC
TP53	GTPBP1	predicted	4	KICH,PCPG,SKCM,TGCT
TP53	GTSE1	predicted	5	CHOL,LAML,PCPG,SKCM,TGCT
TP53	GULP1	predicted	3	CHOL,DLBC,TGCT
TP53	GYS2	predicted	4	CHOL,KIRP,LAML,TGCT
TP53	H2AFX	predicted	2	PCPG,THCA
TP53	H6PD	predicted	1	TGCT
TP53	HAS2	predicted	3	DLBC,ESCA,LIHC
TP53	HBS1L	predicted	3	DLBC,PCPG,TGCT
TP53	HDAC2	predicted	2	DLBC,PCPG
TP53	HDDC2	predicted	5	ACC,CHOL,DLBC,PCPG,TGCT
TP53	HEBP2	predicted	3	CHOL,DLBC,PCPG
TP53	HECA	predicted	3	GBM,PCPG,TGCT
TP53	HEY2	predicted	3	DLBC,LAML,PCPG
TP53	HINFP	predicted	3	DLBC,PCPG,TGCT
TP53	HIVEP2	predicted	4	DLBC,PCPG,TGCT,THCA
TP53	HJURP	predicted	8	CHOL,DLBC,KICH,LGG,PCPG,SKCM,TGCT,THCA
TP53	HMBS	predicted	4	DLBC,KICH,TGCT,THCA
TP53	HMGCS2	predicted	4	CHOL,DLBC,PCPG,THYM
TP53	HMGN3	predicted	3	KICH,PCPG,TGCT
TP53	HMGXB4	predicted	1	LAML
TP53	HOXD10	predicted	3	ACC,CHOL,KIRP
TP53	HOXD13	predicted	3	ACC,DLBC,PCPG
TP53	HOXD8	predicted	3	CHOL,PCPG,TGCT
TP53	HOXD9	predicted	1	CHOL
TP53	HPDL	predicted	2	CHOL,THCA
TP53	HS6ST1	predicted	3	LAML,PCPG,TGCT
TP53	HSPA8	predicted	2	PCPG,TGCT
TP53	HSPB2	predicted	1	DLBC
TP53	HSPD1	predicted	2	PCPG,THCA
TP53	HTR3A	predicted	2	DLBC,PCPG
HUWE1	TP53	predicted	3	DLBC,PCPG,TGCT
TP53	HYLS1	predicted	3	PCPG,TGCT,THCA
TP53	HYOU1	predicted	3	BLCA,PCPG,TGCT
TP53	ICMT	predicted	5	CHOL,LAML,PCPG,SKCM,TGCT
TP53	IDH1	predicted	2	ACC,LAML
TP53	IFI27L1	predicted	5	CHOL,DLBC,KICH,PCPG,TGCT
TP53	IFI27L2	predicted	6	CESC,CHOL,DLBC,GBM,PCPG,TGCT
TP53	IFI27	predicted	4	CHOL,LAML,TGCT,THYM
TP53	IFNE	predicted	2	CHOL,SKCM
TP53	IFT46	predicted	3	DLBC,PCPG,TGCT
TP53	IFT74	predicted	3	DLBC,PCPG,TGCT
TP53	IGF2BP2	predicted	2	PCPG,THCA
TP53	IGSF9B	predicted	4	LAML,PCPG,SKCM,TGCT
TP53	IL17RA	predicted	2	TGCT,THYM
TP53	IL22RA1	predicted	4	DLBC,KICH,TGCT,THYM
TP53	IL27RA	predicted	2	CESC,TGCT
TP53	IMPA2	predicted	2	CHOL,SKCM
TP53	INPP5B	predicted	4	KICH,KIRP,LAML,PCPG
TP53	INPP5J	predicted	4	DLBC,KICH,TGCT,THYM
TP53	INSIG2	predicted	2	PCPG,TGCT
TP53	INSL3	predicted	3	CHOL,SKCM,TGCT
TP53	ISYNA1	predicted	1	DLBC
TP53	ITGAV	predicted	4	DLBC,LAML,PCPG,TGCT
TP53	ITPK1	predicted	4	CHOL,PCPG,TGCT,THYM
TP53	JAG2	predicted	5	DLBC,KIRP,PCPG,TGCT,THCA
TP53	JAM3	predicted	6	DLBC,LUAD,PCPG,SKCM,TGCT,UCEC
TP53	JOSD1	predicted	2	PCPG,TGCT
TP53	JRKL	predicted	3	CESC,PCPG,TGCT
TP53	KATNA1	predicted	5	ACC,GBM,KIRP,SKCM,TGCT
TP53	KBTBD3	predicted	4	DLBC,LAML,PCPG,TGCT
KCNH1	TP53	predicted	5	CHOL,DLBC,PCPG,TGCT,THYM
TP53	KCNJ16	predicted	1	THYM
TP53	KCNJ4	predicted	1	KIRP
TP53	KCNK12	predicted	2	CESC,PCPG
TP53	KCNK7	predicted	6	CHOL,DLBC,LAML,PCPG,TGCT,THYM
TP53	KCTD17	predicted	3	SKCM,TGCT,THYM
TP53	KDELC2	predicted	2	DLBC,KIRP
TP53	KDELR3	predicted	1	DLBC
TP53	KDM4C	predicted	5	CESC,HNSC,KIRP,PCPG,TGCT
TP53	KHDC1	predicted	2	PCPG,TGCT
TP53	KIF2C	predicted	4	CHOL,DLBC,SKCM,TGCT
TP53	KLF1	predicted	2	LAML,TGCT
TP53	KLF3	predicted	5	KICH,LAML,PCPG,TGCT,THYM
TP53	KLHL13	predicted	3	DLBC,PCPG,TGCT
TP53	KLHL23	predicted	3	LAML,PCPG,TGCT
TP53	KLHL24	predicted	2	HNSC,TGCT
TP53	KLHL26	predicted	7	KICH,LAML,PCPG,TGCT,THCA,THYM,UCEC
TP53	KLHL5	predicted	2	LAML,TGCT
TP53	KLRC3	predicted	3	LAML,PCPG,SKCM
TP53	KLRC4	predicted	3	DLBC,LAML,SKCM
TP53	KLRK1	predicted	6	ACC,CHOL,DLBC,KIRP,LAML,THYM
TP53	KREMEN1	predicted	2	KIRP,TGCT
TP53	L3MBTL2	predicted	3	LAML,PCPG,TGCT
TP53	LATS1	predicted	4	LAML,PCPG,SKCM,TGCT
TP53	LCN10	predicted	2	KIRP,TGCT
TP53	LCN12	predicted	3	LAML,SKCM,THYM
TP53	LDOC1	predicted	1	DLBC
TP53	LIF	predicted	2	CHOL,DLBC
TP53	LIMK2	predicted	2	LAML,TGCT
TP53	LMBRD1	predicted	2	DLBC,TGCT
TP53	LMO4	predicted	6	ACC,KIRP,LAML,PCPG,SKCM,TGCT
TP53	LPAR2	predicted	1	DLBC
TP53	LPHN1	predicted	2	TGCT,THYM
TP53	LPHN2	predicted	2	KIRP,TGCT
TP53	LRRC8D	predicted	3	LAML,PCPG,TGCT
TP53	LTBP1	predicted	3	DLBC,KIRP,LAML
TP53	LTBP3	predicted	1	TGCT
TP53	LTV1	predicted	3	DLBC,PCPG,TGCT
TP53	LYG1	predicted	4	ACC,KICH,SKCM,TGCT
TP53	LYPLA2	predicted	2	KICH,PCPG
TP53	LYRM2	predicted	3	DLBC,PCPG,TGCT
TP53	LZIC	predicted	4	CHOL,PCPG,SKCM,TGCT
TP53	MAD2L2	predicted	2	DLBC,PCPG
TP53	MAFF	predicted	6	CHOL,KIRP,LAML,PCPG,SKCM,TGCT
TP53	MAGT1	predicted	4	DLBC,LAML,PCPG,TGCT
TP53	MALAT1	predicted	3	PCPG,SARC,TGCT
TP53	MAML2	predicted	3	LAML,PCPG,TGCT
TP53	MAN2B1	predicted	1	TGCT
TP53	MANEAL	predicted	3	ACC,KIRP,PCPG
TP53	MANEA	predicted	3	DLBC,PCPG,TGCT
TP53	MAP1S	predicted	5	CHOL,DLBC,LAML,PCPG,TGCT
TP53	MAP2	predicted	3	DLBC,KICH,LAML
MAP3K1	TP53	predicted	2	PCPG,TGCT
TP53	MAP3K2	predicted	6	ACC,KIRP,PAAD,TGCT,THCA,THYM
TP53	MAP3K7	predicted	2	PCPG,TGCT
TP53	MAP4K4	predicted	4	GBM,LAML,PCPG,TGCT
TP53	MAP6D1	predicted	4	CESC,CHOL,KIRP,PCPG
TP53	MAP7D1	predicted	3	LAML,TGCT,THYM
TP53	MAP7D3	predicted	3	DLBC,PCPG,TGCT
TP53	MAP7	predicted	4	DLBC,KIRP,PCPG,TGCT
TP53	MARS2	predicted	4	LAML,PCPG,TGCT,THCA
TP53	MASP2	predicted	5	CHOL,PCPG,SKCM,TGCT,THYM
TP53	MAST1	predicted	4	CESC,CHOL,DLBC,TGCT
TP53	MBNL3	predicted	2	PCPG,TGCT
TP53	MCAT	predicted	4	DLBC,LAML,SKCM,THYM
TP53	MCCC1	predicted	4	ACC,CESC,HNSC,TGCT
TP53	MCF2L2	predicted	2	HNSC,PRAD
TP53	MCM5	predicted	5	ACC,CHOL,LAML,SKCM,TGCT
TP53	MCM9	predicted	3	ACC,PCPG,TGCT
TP53	MCOLN2	predicted	2	LAML,TGCT
TP53	MDN1	predicted	6	ACC,KICH,LAML,OV,PCPG,TGCT
TP53	ME1	predicted	2	LAML,TGCT
TP53	MED12	predicted	5	DLBC,LAML,PCPG,TGCT,THCA
TP53	MED17	predicted	2	PCPG,TGCT
TP53	MED23	predicted	3	PCPG,TGCT,THCA
TP53	MEGF6	predicted	3	KIRP,TGCT,THYM
TP53	METTL8	predicted	2	LAML,TGCT
TP53	MFN1	predicted	4	CESC,LAML,PCPG,TGCT
TP53	MFN2	predicted	4	KICH,PCPG,SKCM,TGCT
TP53	MICAL1	predicted	3	LAML,PCPG,TGCT
TP53	MICAL3	predicted	4	DLBC,LAML,TGCT,THYM
TP53	MICALL1	predicted	4	KICH,LAML,PCPG,TGCT
TP53	MIIP	predicted	4	DLBC,KIRP,TGCT,THYM
TP53	MITD1	predicted	1	TGCT
TP53	MKL1	predicted	1	LAML
MLH3	TP53	predicted	6	KICH,LAML,PCPG,TGCT,THYM,UCEC
TP53	MMP10	predicted	1	CHOL
TP53	MMP11	predicted	4	DLBC,KICH,PCPG,TGCT
TP53	MMP16	predicted	6	DLBC,KIRP,LAML,LIHC,PRAD,THYM
TP53	MMP1	predicted	6	ACC,CHOL,DLBC,GBM,PCPG,THYM
TP53	MMP7	predicted	3	CHOL,LAML,TGCT
TP53	MN1	predicted	5	CHOL,DLBC,KICH,LAML,PCPG
TP53	MOAP1	predicted	4	CESC,PCPG,SKCM,TGCT
TP53	MORC2	predicted	5	LAML,PCPG,SKCM,TGCT,THYM
TP53	MPST	predicted	2	SKCM,THYM
TP53	MPV17L2	predicted	3	CHOL,KICH,TGCT
TP53	MPZL2	predicted	2	KICH,PCPG
TP53	MPZL3	predicted	2	TGCT,THCA
TP53	MRC1	predicted	4	CHOL,KIRP,LAML,TGCT
TP53	MRI1	predicted	3	CESC,PCPG,TGCT
TP53	MRPL47	predicted	3	CHOL,DLBC,PCPG
TP53	MSH4	predicted	4	GBM,LAML,SKCM,TGCT
TP53	MSMP	predicted	1	HNSC
TP53	MTF1	predicted	2	PCPG,TGCT
TP53	MTF2	predicted	3	LAML,PCPG,TGCT
TP53	MTHFR	predicted	3	KICH,PCPG,TGCT
TP53	MTMR2	predicted	5	CESC,DLBC,PCPG,TGCT,THCA
TP53	MTO1	predicted	3	LAML,PCPG,TGCT
TP53	MTOR	predicted	5	ACC,LAML,PCPG,TGCT,THCA
TP53	MYEOV	predicted	5	ACC,CESC,DLBC,GBM,TGCT
TP53	MYH9	predicted	3	PCPG,TGCT,THYM
TP53	MYO1B	predicted	5	KIRP,LAML,PCPG,TGCT,THCA
TP53	NAB1	predicted	2	PCPG,TGCT
TP53	NACC1	predicted	5	KICH,LAML,PCPG,TGCT,THYM
TP53	NAGA	predicted	4	CHOL,KICH,PCPG,TGCT
TP53	NANOS3	predicted	3	CESC,CHOL,TGCT
TP53	NASP	predicted	3	CHOL,PCPG,TGCT
TP53	NBPF3	predicted	4	DLBC,LAML,PCPG,TGCT
TP53	NCAPD3	predicted	4	DLBC,PCPG,SKCM,TGCT
TP53	NCAPH	predicted	4	CHOL,PCPG,TGCT,UCEC
TP53	NCL	predicted	2	KIRP,TGCT
TP53	NCOA7	predicted	3	LAML,TGCT,THCA
TP53	NDEL1	predicted	2	KICH,TGCT
TP53	NDUFA1	predicted	2	DLBC,PCPG
TP53	NDUFA6	predicted	3	DLBC,KICH,PCPG
TP53	NDUFAF4	predicted	3	DLBC,PCPG,TGCT
TP53	NDUFB5	predicted	6	CHOL,HNSC,KICH,PCPG,SKCM,TGCT
TP53	NDUFB6	predicted	3	DLBC,KIRP,TGCT
TP53	NEAT1	predicted	3	CHOL,PRAD,TGCT
TP53	NEB	predicted	5	CHOL,DLBC,LAML,PCPG,TGCT
TP53	NEK5	predicted	1	TGCT
TP53	NF2	predicted	1	PCPG
TP53	NFIB	predicted	3	SKCM,TGCT,THCA
TP53	NFIX	predicted	4	LAML,PCPG,TGCT,THCA
TP53	NFRKB	predicted	4	DLBC,LAML,PCPG,TGCT
TP53	NHP2L1	predicted	1	KIRP
TP53	NIF3L1	predicted	4	CESC,PCPG,SKCM,TGCT
TP53	NIPSNAP1	predicted	2	PCPG,TGCT
TP53	NKAP	predicted	3	DLBC,PCPG,TGCT
TP53	NOL12	predicted	3	LAML,PCPG,TGCT
TP53	NONO	predicted	4	DLBC,PCPG,PRAD,TGCT
NOTCH1	TP53	predicted	3	CHOL,PCPG,TGCT
TP53	NPAT	predicted	4	DLBC,LAML,PCPG,TGCT
TP53	NPHP4	predicted	8	ACC,CHOL,KICH,PCPG,PRAD,TGCT,THYM,UCEC
TP53	NPPB	predicted	1	LAML
TP53	NPR2	predicted	4	DLBC,HNSC,LAML,TGCT
TP53	NPTXR	predicted	1	PCPG
TP53	NR2C2AP	predicted	5	ACC,CHOL,DLBC,KIRP,TGCT
TP53	NRGN	predicted	2	KICH,TGCT
TP53	NRP2	predicted	4	DLBC,LAML,PCPG,TGCT
TP53	NUP43	predicted	2	PCPG,TGCT
TP53	OAF	predicted	2	PCPG,TGCT
TP53	OCIAD2	predicted	2	DLBC,PCPG
TP53	OGFRL1	predicted	2	KIRP,TGCT
TP53	OLAH	predicted	2	DLBC,KICH
TP53	OLFM2	predicted	2	KICH,LAML
TP53	OPHN1	predicted	3	CHOL,LAML,TGCT
TP53	OSBP2	predicted	5	CHOL,KICH,LAML,TGCT,THYM
TP53	OSR1	predicted	2	CHOL,DLBC
TP53	OTX1	predicted	1	DLBC
TP53	PABPC4	predicted	2	PCPG,TGCT
TP53	PACSIN2	predicted	3	LAML,PCPG,TGCT
TP53	PAFAH1B2	predicted	4	LAML,PCPG,SKCM,TGCT
TP53	PALM3	predicted	2	CESC,TGCT
TP53	PANX1	predicted	3	LAML,PCPG,TGCT
TP53	PARL	predicted	5	CESC,CHOL,DLBC,GBM,PCPG
TP53	PARP14	predicted	3	CESC,KIRP,TGCT
TP53	PARVA	predicted	1	PCPG
TP53	PARVB	predicted	4	KICH,LAML,TGCT,THYM
TP53	PATZ1	predicted	2	SKCM,TGCT
TP53	PBX4	predicted	2	DLBC,TGCT
TP53	PCDH15	predicted	4	DLBC,KICH,KIRP,LAML
PCDHA8	TP53	predicted	4	DLBC,LAML,PCPG,THYM
PCDHGA5	TP53	predicted	3	LAML,PCPG,TGCT
TP53	PCMT1	predicted	4	DLBC,PCPG,SKCM,TGCT
TP53	PCSK7	predicted	3	ACC,PCPG,TGCT
TP53	PDCL2	predicted	1	TGCT
TP53	PDE6G	predicted	3	CHOL,PCPG,TGCT
TP53	PDGFB	predicted	4	DLBC,LAML,TGCT,THYM
TP53	PDSS2	predicted	4	DLBC,PCPG,SKCM,TGCT
TP53	PDXP	predicted	3	LAML,PCPG,TGCT
TP53	PERP	predicted	2	CHOL,LAML
TP53	PES1	predicted	3	KICH,PCPG,TGCT
TP53	PEX14	predicted	4	CHOL,LAML,PCPG,TGCT
TP53	PEX3	predicted	4	CHOL,LAML,PCPG,TGCT
TP53	PGD	predicted	5	CHOL,DLBC,PCPG,TGCT,THCA
TP53	PGK1	predicted	3	PCPG,TGCT,THCA
TP53	PGM3	predicted	4	CHOL,DLBC,PCPG,TGCT
TP53	PGPEP1	predicted	1	TGCT
TP53	PHACTR2	predicted	3	LAML,PCPG,TGCT
TP53	PHF13	predicted	3	LAML,PCPG,TGCT
TP53	PHF5A	predicted	3	CHOL,PCPG,TGCT
TP53	PHIP	predicted	3	CHOL,PCPG,TGCT
TP53	PHLDB1	predicted	4	DLBC,KICH,PCPG,TGCT
TP53	PICK1	predicted	4	KICH,PCPG,TGCT,THYM
TP53	PIK3IP1	predicted	2	KICH,TGCT
PIK3R1	TP53	predicted	3	PCPG,TGCT,THYM
TP53	PISD	predicted	3	LAML,SKCM,TGCT
TP53	PITPNB	predicted	4	KICH,PCPG,SKCM,TGCT
TP53	PKNOX2	predicted	1	DLBC
TP53	PLA2G6	predicted	3	LAML,PCPG,TGCT
TP53	PLAA	predicted	4	CHOL,LAML,PCPG,TGCT
TP53	PLAGL1	predicted	1	TGCT
TP53	PLEKHM2	predicted	5	CHOL,DLBC,LAML,PCPG,TGCT
TP53	PLEKHM3	predicted	3	DLBC,PCPG,TGCT
TP53	PLOD1	predicted	6	ACC,KICH,KIRP,PCPG,SKCM,TGCT
TP53	PM20D2	predicted	1	TGCT
TP53	PMM1	predicted	2	PCPG,TGCT
TP53	PNKD	predicted	2	PCPG,TGCT
TP53	PNPLA3	predicted	1	TGCT
TP53	PNRC1	predicted	1	TGCT
TP53	PNRC2	predicted	3	CHOL,SKCM,TGCT
TP53	POLDIP3	predicted	5	DLBC,KICH,LAML,PCPG,SKCM
TP53	POLQ	predicted	6	CHOL,DLBC,LAML,OV,PCPG,TGCT
TP53	POLR1B	predicted	4	KIRP,LAML,PCPG,TGCT
TP53	POLR1E	predicted	3	KIRP,PCPG,TGCT
TP53	POLR2D	predicted	4	KIRP,PCPG,TGCT,UCEC
TP53	POLR2F	predicted	4	CHOL,DLBC,KICH,TGCT
TP53	POLR3H	predicted	3	PCPG,TGCT,THYM
TP53	POU2F3	predicted	2	ACC,GBM
TP53	PPARA	predicted	4	KIRP,PCPG,TGCT,THYM
TP53	PPIG	predicted	3	LAML,PCPG,TGCT
TP53	PPIL4	predicted	5	CHOL,DLBC,PCPG,TGCT,THCA
TP53	PPM1F	predicted	3	LAML,PCPG,TGCT
TP53	PPP1R14C	predicted	4	CHOL,LAML,TGCT,THCA
TP53	PPP2R1B	predicted	4	DLBC,LAML,PCPG,TGCT
TP53	PPP4R4	predicted	5	CESC,KIRP,OV,SKCM,TGCT
TP53	PRDM10	predicted	2	DLBC,TGCT
TP53	PRDX2	predicted	4	CESC,DLBC,LAML,PCPG
TP53	PREP	predicted	4	ACC,PCPG,SKCM,TGCT
TP53	PRH2	predicted	1	TGCT
TP53	PRR5L	predicted	2	CHOL,TGCT
TP53	PRR5	predicted	2	LAML,PCPG
TP53	PSMD10	predicted	1	PCPG
TP53	PSMD14	predicted	3	DLBC,PCPG,TGCT
TP53	PSMD1	predicted	1	PCPG
TP53	PTCH2	predicted	1	KICH
TP53	PTENP1	predicted	3	ACC,PCPG,TGCT
TP53	PTF1A	predicted	2	CHOL,TGCT
TP53	PTGDS	predicted	3	KICH,LAML,TGCT
TP53	PTGER1	predicted	2	CHOL,PCPG
TP53	PTGER3	predicted	3	KIRP,LAML,PCPG
TP53	PTMA	predicted	4	CHOL,DLBC,PCPG,TGCT
TP53	PTPLAD2	predicted	1	THCA
TP53	PTPN4	predicted	1	TGCT
TP53	PTPRK	predicted	3	DLBC,LAML,SKCM
TP53	PTS	predicted	3	CHOL,DLBC,TGCT
TP53	PUS3	predicted	2	DLBC,TGCT
TP53	PVRL1	predicted	2	ESCA,KIRP
TP53	QRSL1	predicted	5	DLBC,PCPG,SKCM,TGCT,THCA
TP53	RAB12	predicted	3	LAML,SKCM,TGCT
TP53	RAB15	predicted	2	PCPG,THCA
TP53	RAB3A	predicted	3	KICH,KIRP,LAML
TP53	RAB3B	predicted	3	CHOL,DLBC,PCPG
TP53	RAD54L	predicted	4	CHOL,KIRP,PCPG,TGCT
TP53	RALB	predicted	3	ACC,TGCT,THCA
TP53	RANBP6	predicted	5	CESC,HNSC,LAML,SKCM,TGCT
TP53	RANGAP1	predicted	4	CHOL,LAML,PCPG,TGCT
TP53	RARS2	predicted	2	TGCT,THCA
TP53	RBM11	predicted	2	KIRP,LAML
TP53	RBM7	predicted	3	DLBC,KICH,TGCT
TP53	RBP3	predicted	3	CHOL,LAML,THYM
TP53	RBX1	predicted	4	KICH,PCPG,SKCM,TGCT
TP53	RCC2	predicted	4	LAML,PCPG,TGCT,UCEC
TP53	RCL1	predicted	1	TGCT
TP53	RCOR2	predicted	4	DLBC,KICH,PCPG,TGCT
TP53	RDX	predicted	2	PCPG,TGCT
TP53	RECK	predicted	1	TGCT
TP53	REPS1	predicted	3	KIRP,PCPG,TGCT
TP53	REXO2	predicted	2	ACC,DLBC
TP53	RFC4	predicted	4	CESC,DLBC,KICH,PCPG
TP53	RFTN2	predicted	2	TGCT,THCA
TP53	RFX1	predicted	4	CESC,DLBC,PCPG,TGCT
TP53	RGL3	predicted	1	DLBC
TP53	RGP1	predicted	4	KICH,LUAD,PCPG,TGCT
TP53	RGS9BP	predicted	6	CESC,LAML,PCPG,SKCM,TGCT,THYM
TP53	RHBDD3	predicted	3	DLBC,LAML,TGCT
TP53	RIF1	predicted	4	DLBC,LAML,PCPG,TGCT
TP53	RIN3	predicted	2	DLBC,TGCT
TP53	RNASEH2A	predicted	6	ACC,DLBC,KICH,PCPG,SKCM,TGCT
TP53	RNF113A	predicted	2	ACC,TGCT
TP53	RNF185	predicted	3	LAML,SKCM,TGCT
TP53	RNF207	predicted	2	LAML,TGCT
TP53	RNF214	predicted	2	PCPG,TGCT
TP53	RNF215	predicted	1	TGCT
TP53	RNF217	predicted	4	KIRC,KIRP,LAML,TGCT
TP53	RNF26	predicted	4	DLBC,KICH,PCPG,TGCT
TP53	RNGTT	predicted	2	PCPG,TGCT
TP53	ROBO3	predicted	1	DLBC
TP53	ROCK2	predicted	3	KIRP,PCPG,TGCT
TP53	RPF2	predicted	3	PCPG,SKCM,TGCT
TP53	RPL18A	predicted	2	KICH,TGCT
RPL22	TP53	predicted	4	DLBC,KIRP,PCPG,TGCT
TP53	RPL3	predicted	6	DLBC,KIRP,LAML,PCPG,SKCM,TGCT
TP53	RPL5	predicted	3	KIRP,PCPG,TGCT
TP53	RPS12	predicted	3	ACC,PCPG,TGCT
TP53	RPS19BP1	predicted	4	KICH,PCPG,TGCT,THYM
TP53	RPS25	predicted	6	CHOL,DLBC,KIRP,PRAD,SKCM,TGCT
TP53	RPS4X	predicted	2	PCPG,TGCT
TP53	RRAGD	predicted	3	KICH,TGCT,THCA
TP53	RRM2	predicted	3	CHOL,KICH,TGCT
TP53	RRP7A	predicted	2	PCPG,TGCT
TP53	RSC1A1	predicted	1	CHOL
TP53	RTBDN	predicted	4	CESC,CHOL,PCPG,TGCT
TP53	RTN4IP1	predicted	5	KICH,PCPG,SKCM,TGCT,THCA
TP53	RTN4R	predicted	3	LAML,SKCM,TGCT
TP53	RUNX1T1	predicted	3	LAML,PCPG,PRAD
TP53	SAMD13	predicted	3	CHOL,LAML,TGCT
TP53	SAMD1	predicted	2	CESC,KICH
TP53	SAMM50	predicted	5	DLBC,LAML,PCPG,SKCM,TGCT
TP53	SAP130	predicted	5	DLBC,LAML,PCPG,SKCM,TGCT
TP53	SASS6	predicted	3	CHOL,PCPG,TGCT
TP53	SCARF2	predicted	2	DLBC,KICH
TP53	SCEL	predicted	5	ACC,CHOL,DLBC,TGCT,THYM
TP53	SCN11A	predicted	2	LAML,TGCT
TP53	SCN3B	predicted	1	DLBC
TP53	SDHD	predicted	3	CHOL,PCPG,TGCT
TP53	SEC63	predicted	3	PCPG,SKCM,TGCT
TP53	SEH1L	predicted	2	DLBC,TGCT
TP53	SERAC1	predicted	5	CHOL,LAML,PCPG,SKCM,TGCT
TP53	SERHL	predicted	2	PCPG,TGCT
TP53	SF3A1	predicted	3	LAML,PCPG,TGCT
TP53	SF3B5	predicted	3	CHOL,KICH,TGCT
TP53	SFT2D1	predicted	1	TGCT
TP53	SGK1	predicted	2	LAML,TGCT
TP53	SGOL2	predicted	2	KIRP,PCPG
TP53	SGSM3	predicted	5	KICH,LAML,PCPG,SKCM,TGCT
TP53	SH3BGRL2	predicted	2	DLBC,TGCT
TP53	SH3BP1	predicted	3	DLBC,PCPG,TGCT
TP53	SH3BP2	predicted	3	LAML,PCPG,TGCT
TP53	SIAE	predicted	1	KICH
TP53	SIDT2	predicted	4	BLCA,LAML,PCPG,TGCT
TP53	SIK3	predicted	2	PCPG,TGCT
SIPA1L1	TP53	predicted	4	CHOL,DLBC,PCPG,THYM
TP53	SIT1	predicted	3	CHOL,DLBC,TGCT
TP53	SIX2	predicted	3	DLBC,KICH,THCA
TP53	SLC15A2	predicted	4	CESC,CHOL,KICH,TGCT
TP53	SLC16A1	predicted	3	DLBC,LAML,THYM
TP53	SLC17A5	predicted	2	LAML,TGCT
TP53	SLC2A12	predicted	1	THCA
TP53	SLC30A3	predicted	3	CESC,SKCM,TGCT
TP53	SLC30A7	predicted	3	PCPG,SKCM,TGCT
TP53	SLC35E4	predicted	4	DLBC,LAML,PCPG,TGCT
TP53	SLC35F2	predicted	2	CHOL,TGCT
TP53	SLC36A4	predicted	4	PCPG,SKCM,TGCT,THCA
TP53	SLMO1	predicted	1	DLBC
TP53	SMAP1	predicted	3	LAML,PCPG,TGCT
TP53	SMARCA2	predicted	3	CESC,DLBC,TGCT
TP53	SMARCB1	predicted	3	CHOL,DLBC,PCPG
TP53	SMTNL1	predicted	7	DLBC,KIRP,PCPG,SKCM,TGCT,THCA,THYM
TP53	SNHG3	predicted	4	KICH,PCPG,SKCM,TGCT
TP53	SNHG5	predicted	2	PCPG,SKCM
TP53	SNRNP200	predicted	4	KICH,PCPG,SKCM,TGCT
TP53	SNX14	predicted	3	CHOL,DLBC,TGCT
TP53	SNX3	predicted	3	DLBC,PCPG,TGCT
TP53	SORL1	predicted	3	DLBC,PCPG,TGCT
TP53	SOX10	predicted	2	SKCM,THYM
TP53	SP3	predicted	4	LAML,PCPG,TGCT,THCA
TP53	SPATA21	predicted	2	DLBC,TGCT
TP53	SPC24	predicted	6	ACC,CHOL,DLBC,KICH,OV,PCPG
TP53	SPC25	predicted	5	CHOL,DLBC,PCPG,SKCM,TGCT
TP53	SPDYA	predicted	3	CESC,KICH,TGCT
TP53	SPEN	predicted	4	LAML,PCPG,TGCT,UCEC
TP53	SPIRE1	predicted	2	DLBC,TGCT
TP53	SPTA1	predicted	6	DLBC,LAML,LIHC,LUAD,PCPG,TGCT
TP53	SPTBN1	predicted	3	LAML,TGCT,THCA
TP53	SREBF2	predicted	3	PCPG,SKCM,THYM
TP53	SRM	predicted	4	DLBC,LAML,PCPG,TGCT
TP53	SRPR	predicted	2	CESC,THCA
TP53	SSBP4	predicted	1	TGCT
TP53	ST13	predicted	2	PCPG,TGCT
TP53	ST14	predicted	5	CHOL,DLBC,KICH,KIRP,TGCT
TP53	ST3GAL4	predicted	3	PCPG,SKCM,TGCT
TP53	STARD7	predicted	3	DLBC,PCPG,TGCT
TP53	STEAP3	predicted	5	DLBC,KICH,KIRP,PCPG,TGCT
TP53	STK17B	predicted	3	CHOL,KICH,TGCT
TP53	STT3A	predicted	3	DLBC,PCPG,TGCT
TP53	SUMO4	predicted	6	CHOL,KIRP,LUAD,PCPG,SKCM,THYM
TP53	SUN2	predicted	2	PCPG,TGCT
TP53	SYCE2	predicted	5	CESC,DLBC,KICH,SKCM,TGCT
TP53	SYNCRIP	predicted	2	PCPG,TGCT
TP53	TAB2	predicted	2	PCPG,TGCT
TP53	TAF1B	predicted	2	CESC,LAML
TP53	TAF1D	predicted	4	DLBC,LAML,SKCM,TGCT
TP53	TAF1	predicted	3	DLBC,LAML,PCPG
TP53	TAF9B	predicted	3	DLBC,LAML,TGCT
TP53	TANC1	predicted	4	CHOL,LAML,PCPG,TGCT
TP53	TARDBP	predicted	2	PCPG,TGCT
TP53	TAS1R1	predicted	2	LAML,TGCT
TP53	TBC1D10A	predicted	4	KICH,LAML,SKCM,TGCT
TP53	TBC1D22A	predicted	5	ACC,CHOL,SKCM,TGCT,THYM
TP53	TBCEL	predicted	2	PCPG,TGCT
TP53	TBPL1	predicted	2	PCPG,TGCT
TP53	TBRG1	predicted	3	PCPG,SKCM,TGCT
TP53	TCF20	predicted	5	ACC,KIRP,LAML,PCPG,TGCT
TP53	TCTEX1D1	predicted	3	CHOL,DLBC,LAML
TP53	TEF	predicted	4	ACC,LAML,PCPG,TGCT
TP53	TEKT2	predicted	1	DLBC
TP53	TESK1	predicted	3	ACC,LAML,TGCT
TP53	TFAP2E	predicted	3	GBM,KIRP,TGCT
TP53	THOC5	predicted	4	DLBC,PCPG,SKCM,TGCT
TP53	THYN1	predicted	4	CHOL,DLBC,PCPG,TGCT
TP53	TIMM8B	predicted	4	CHOL,DLBC,SKCM,THCA
TP53	TIMP2	predicted	3	PCPG,TGCT,THCA
TP53	TLN1	predicted	6	DLBC,LAML,OV,PAAD,PCPG,TGCT
TP53	TM6SF2	predicted	3	CHOL,DLBC,KICH
TP53	TMBIM1	predicted	3	LAML,TGCT,THCA
TP53	TMED5	predicted	2	CHOL,TGCT
TP53	TMEM102	predicted	2	KIRP,TGCT
TP53	TMEM123	predicted	5	CESC,DLBC,LAML,SKCM,TGCT
TP53	TMEM184B	predicted	5	KICH,LAML,PCPG,SKCM,TGCT
TP53	TMEM185B	predicted	4	KIRP,LAML,PCPG,TGCT
TP53	TMEM198	predicted	2	DLBC,PCPG
TP53	TMEM201	predicted	6	DLBC,KIRP,LAML,PCPG,TGCT,THYM
TP53	TMEM218	predicted	5	ACC,PCPG,SKCM,TGCT,THYM
TP53	TMEM25	predicted	2	DLBC,TGCT
TP53	TMEM38A	predicted	3	DLBC,KICH,TGCT
TP53	TMEM45A	predicted	4	CESC,CHOL,DLBC,LAML
TP53	TMEM45B	predicted	4	CHOL,DLBC,KIRP,TGCT
TP53	TMEM59L	predicted	3	DLBC,KICH,KIRP
TP53	TMPRSS13	predicted	3	KIRC,LAML,TGCT
TP53	TMPRSS4	predicted	2	CHOL,THYM
TP53	TMPRSS5	predicted	3	DLBC,TGCT,THYM
TP53	TNFRSF1B	predicted	1	TGCT
TP53	TNFSF10	predicted	5	ESCA,LAML,TGCT,THYM,UCEC
TP53	TOB2	predicted	2	LAML,TGCT
TP53	TOM1	predicted	3	KICH,PCPG,TGCT
TP53	TOMM22	predicted	2	DLBC,TGCT
TP53	TOMM5	predicted	3	KIRP,PCPG,TGCT
TP53	TOP3B	predicted	3	PCPG,SKCM,TGCT
TP53	TP53AIP1	predicted	6	CHOL,DLBC,PCPG,TGCT,THCA,THYM
TP53	TPBG	predicted	2	DLBC,KIRP
TPCN1	TP53	predicted	3	LAML,PCPG,TGCT
TP53	TPD52L1	predicted	1	SKCM
TP53	TPM2	predicted	3	LAML,PAAD,TGCT
TP53	TPRG1L	predicted	1	LAML
TP53	TPST2	predicted	3	LAML,SKCM,THYM
TP53	TRA2B	predicted	5	HNSC,KIRP,PCPG,SKCM,TGCT
TP53	TRAF3IP2	predicted	2	LAML,PCPG
TP53	TRAPPC4	predicted	3	PCPG,PRAD,TGCT
TP53	TRAT1	predicted	3	CESC,CHOL,TGCT
TP53	TRIOBP	predicted	6	DLBC,KICH,KIRP,PCPG,TGCT,UCEC
TP53	TRMT11	predicted	3	CHOL,PCPG,TGCT
TP53	TRMU	predicted	3	LAML,PCPG,TGCT
TP53	TSPO	predicted	3	LAML,PCPG,TGCT
TP53	TTC28	predicted	5	DLBC,LAML,PCPG,TGCT,THYM
TP53	TTK	predicted	4	CHOL,PCPG,SKCM,TGCT
TP53	TTL	predicted	1	TGCT
TP53	TTLL12	predicted	3	PCPG,TGCT,THYM
TP53	TUBA8	predicted	3	KICH,LAML,TGCT
TP53	TUBB6	predicted	3	ACC,LAML,PCPG
TP53	TUG1	predicted	4	LAML,PCPG,SKCM,TGCT
TP53	TXN2	predicted	5	CHOL,KICH,PCPG,SKCM,TGCT
TP53	TXNDC9	predicted	2	PCPG,TGCT
TP53	UBAP1	predicted	4	PCPG,SKCM,TGCT,THCA
TP53	UBASH3B	predicted	2	PCPG,TGCT
TP53	UBE2J1	predicted	3	DLBC,PCPG,TGCT
TP53	UBE4A	predicted	3	LAML,PCPG,TGCT
TP53	UBE4B	predicted	3	PCPG,TGCT,THCA
TP53	UBIAD1	predicted	3	ACC,PCPG,TGCT
TP53	UBR4	predicted	6	ACC,KICH,LAML,LUAD,PCPG,TGCT
TP53	UGP2	predicted	3	SKCM,TGCT,THCA
TP53	UHRF2	predicted	1	TGCT
TP53	ULBP1	predicted	3	CHOL,PCPG,TGCT
TP53	ULBP2	predicted	5	ACC,BLCA,CHOL,KICH,TGCT
TP53	UPF3B	predicted	3	DLBC,PCPG,TGCT
TP53	UPK1B	predicted	5	CESC,CHOL,DLBC,LAML,PCPG
TP53	UPK2	predicted	5	CHOL,DLBC,PCPG,PRAD,TGCT
TP53	UPRT	predicted	4	DLBC,PCPG,TGCT,THCA
TP53	UQCR10	predicted	4	DLBC,KICH,TGCT,THCA
TP53	USP11	predicted	3	DLBC,LAML,PCPG
TP53	USP2	predicted	2	DLBC,TGCT
TP53	USP28	predicted	2	KICH,PCPG
TP53	USP45	predicted	3	CHOL,LAML,TGCT
TP53	UXS1	predicted	1	TGCT
TP53	VGLL1	predicted	3	CHOL,PCPG,THYM
TP53	VIT	predicted	3	DLBC,TGCT,THYM
TP53	VLDLR	predicted	5	CESC,DLBC,KICH,KIRP,TGCT
TP53	VPS11	predicted	3	KICH,PCPG,TGCT
TP53	VPS13D	predicted	3	DLBC,LAML,TGCT
TP53	VPS26B	predicted	3	PCPG,SKCM,TGCT
TP53	VTA1	predicted	2	KIRP,TGCT
TP53	VWA5A	predicted	2	PCPG,TGCT
TP53	WASF1	predicted	4	CHOL,DLBC,PCPG,TGCT
WDR36	TP53	predicted	3	KICH,SKCM,TGCT
TP53	WNT7B	predicted	4	CHOL,DLBC,PCPG,THYM
TP53	WTAP	predicted	2	SKCM,TGCT
TP53	XPNPEP3	predicted	2	PCPG,TGCT
TP53	XPO1	predicted	4	CHOL,DLBC,LUSC,TGCT
TP53	XRCC6	predicted	4	CHOL,KICH,PCPG,SKCM
TP53	YAP1	predicted	3	HNSC,SKCM,TGCT
TP53	YPEL4	predicted	2	LAML,TGCT
TP53	YWHAH	predicted	4	CHOL,KICH,PCPG,SKCM
TP53	ZBTB17	predicted	5	DLBC,KIRP,LAML,PCPG,TGCT
TP53	ZBTB24	predicted	4	LAML,PCPG,SKCM,TGCT
TP53	ZBTB5	predicted	2	DLBC,TGCT
TP53	ZC3H12C	predicted	1	TGCT
TP53	ZC3H7B	predicted	4	KICH,LAML,PCPG,TGCT
TP53	ZC3H8	predicted	5	KIRP,PCPG,SKCM,TGCT,THCA
TP53	ZEB1	predicted	4	DLBC,OV,PCPG,TGCT
TP53	ZGLP1	predicted	5	ACC,CHOL,DLBC,TGCT,THYM
TP53	ZNF100	predicted	4	DLBC,KICH,KIRP,TGCT
TP53	ZNF101	predicted	3	DLBC,PCPG,TGCT
TP53	ZNF121	predicted	4	DLBC,KICH,PCPG,TGCT
TP53	ZNF14	predicted	4	DLBC,LAML,PCPG,TGCT
TP53	ZNF202	predicted	4	DLBC,KIRP,PCPG,TGCT
TP53	ZNF253	predicted	5	KICH,KIRP,LAML,PCPG,TGCT
TP53	ZNF257	predicted	4	DLBC,KIRP,LAML,PCPG
TP53	ZNF280A	predicted	3	CHOL,DLBC,TGCT
TP53	ZNF280B	predicted	2	CHOL,TGCT
TP53	ZNF292	predicted	3	KICH,PCPG,TGCT
TP53	ZNF430	predicted	2	PCPG,TGCT
TP53	ZNF431	predicted	6	DLBC,KICH,LAML,OV,PCPG,TGCT
TP53	ZNF439	predicted	5	ACC,DLBC,KIRP,TGCT,UCEC
TP53	ZNF492	predicted	5	DLBC,KIRP,PCPG,TGCT,THYM
TP53	ZNF625	predicted	3	PCPG,TGCT,THCA
TP53	ZNF639	predicted	3	CESC,GBM,KIRP
TP53	ZNF675	predicted	3	LAML,PCPG,TGCT
TP53	ZNF681	predicted	5	DLBC,KICH,LAML,PCPG,TGCT
TP53	ZNF70	predicted	2	PCPG,TGCT
TP53	ZNF709	predicted	3	DLBC,PCPG,TGCT
TP53	ZNF714	predicted	2	KICH,TGCT
TP53	ZNF738	predicted	3	CHOL,DLBC,PCPG
TP53	ZNF788	predicted	2	KIRC,KIRP
TP53	ZNF791	predicted	3	LAML,PCPG,TGCT
TP53	ZNF823	predicted	2	PCPG,TGCT
TP53	ZNF844	predicted	3	LAML,PCPG,TGCT
TP53	ZNF85	predicted	4	DLBC,KIRP,PCPG,TGCT
TP53	ZNF93	predicted	2	DLBC,TGCT
TP53	ZNF98	predicted	2	DLBC,TGCT
TP53	ZNRF3	predicted	2	KIRP,TGCT
TP53	ZSWIM4	predicted	3	CESC,OV,TGCT
TP53	ZW10	predicted	3	DLBC,PCPG,TGCT
ATM	TP53	verified	22	BLCA,BRCA,CESC,COAD,ESCA,GBM,HNSC,KIRC,KIRP,LAML,LGG,LIHC,LUAD,OV,PCPG,PRAD,READ,SARC,SKCM,STAD,TGCT,UCEC
TP53	ATR	verified	29	ACC,BLCA,BRCA,CESC,CHOL,COAD,DLBC,ESCA,GBM,HNSC,KICH,KIRC,KIRP,LGG,LIHC,LUAD,LUSC,OV,PAAD,PCPG,PRAD,READ,SARC,SKCM,STAD,TGCT,THCA,THYM,UCEC
TP53	EGFR	verified	24	ACC,BLCA,BRCA,CESC,COAD,ESCA,GBM,HNSC,KIRC,KIRP,LAML,LGG,LIHC,LUAD,LUSC,OV,PAAD,PRAD,READ,SARC,STAD,TGCT,THCA,UCEC
IGF2	TP53	verified	22	ACC,CESC,COAD,ESCA,GBM,HNSC,KICH,KIRP,LAML,LGG,LIHC,LUAD,LUSC,PCPG,PRAD,READ,SKCM,STAD,THCA,THYM,UCEC,UCS
KIT	TP53	verified	23	ACC,BLCA,BRCA,COAD,ESCA,GBM,HNSC,KICH,KIRC,LAML,LGG,LUAD,OV,PCPG,PRAD,READ,SARC,SKCM,STAD,TGCT,THYM,UCEC,UCS
MAP4	TP53	verified	22	ACC,BLCA,CESC,COAD,DLBC,ESCA,GBM,KICH,KIRC,KIRP,LGG,LIHC,LUAD,OV,PAAD,PRAD,READ,SARC,STAD,TGCT,THYM,UCEC
MET	TP53	verified	25	ACC,BLCA,BRCA,CHOL,COAD,DLBC,ESCA,GBM,HNSC,KIRC,KIRP,LAML,LGG,LIHC,LUAD,LUSC,OV,PAAD,PCPG,PRAD,READ,SARC,STAD,UCEC,UCS
PRKAA1	TP53	verified	23	ACC,BLCA,BRCA,CHOL,COAD,ESCA,HNSC,KICH,KIRC,KIRP,LAML,LGG,LIHC,LUSC,OV,PAAD,PRAD,READ,SARC,SKCM,STAD,TGCT,UCEC
CSMD1	PANX1	predicted [0.58]	7	ACC,BLCA,BRCA,KICH,LAML,LGG,UCEC
CSMD1	DDTL	predicted [0.54]	3	BLCA,UCEC,UCS
CSMD1	MPPE1	predicted [0.53]	8	BLCA,CHOL,DLBC,HNSC,LAML,LGG,TGCT,UCEC
CSMD1	EXOSC6	predicted [0.53]	5	BLCA,DLBC,LGG,SKCM,THYM
CSMD1	AP1G1	predicted [0.52]	8	ACC,BLCA,BRCA,CHOL,DLBC,LGG,THYM,UCEC
CSMD1	PICK1	predicted [0.52]	7	BLCA,BRCA,CHOL,COAD,LAML,UCEC,UCS
CSMD1	RSPRY1	predicted [0.52]	6	BLCA,CHOL,DLBC,LGG,UCEC,UCS
CSMD1	CABIN1	predicted [0.51]	9	ACC,BLCA,CHOL,DLBC,LAML,TGCT,THYM,UCEC,UCS
CSMD1	DHX38	predicted [0.51]	5	BLCA,DLBC,LAML,LGG,UCEC
CSMD1	POLR3H	predicted [0.51]	7	BLCA,KICH,LAML,LGG,THCA,THYM,UCEC
CSMD1	ABHD3	predicted	7	ACC,CHOL,COAD,DLBC,GBM,LGG,UCEC
CSMD1	ACO2	predicted	5	BRCA,CHOL,DLBC,LAML,UCEC
CSMD1	ACTN1	predicted	8	ACC,BRCA,CHOL,DLBC,KICH,LAML,TGCT,UCS
CSMD1	ACTR10	predicted	3	ACC,UCEC,UCS
CSMD1	ADAT1	predicted	4	DLBC,KIRP,LAML,UCEC
CSMD1	ADH5	predicted	6	ACC,COAD,DLBC,LAML,TGCT,UCEC
CSMD1	AP1G1	predicted	8	ACC,BLCA,BRCA,CHOL,DLBC,LGG,THYM,UCEC
CSMD1	ARCN1	predicted	5	ACC,BRCA,DLBC,LAML,UCEC
CSMD1	ASCC2	predicted	6	COAD,DLBC,KICH,LAML,THYM,UCEC
CSMD1	ATMIN	predicted	7	ACC,DLBC,KICH,LGG,SKCM,THYM,UCEC
CSMD1	ATP6V0D1	predicted	9	BRCA,CHOL,COAD,KICH,LAML,TGCT,THYM,UCEC,UCS
CSMD1	ATP6V1D	predicted	6	ACC,CHOL,COAD,GBM,LAML,UCEC
CSMD1	ATXN10	predicted	4	ACC,BRCA,LGG,UCEC
CSMD1	BUD13	predicted	5	ACC,LAML,LGG,SKCM,UCEC
CSMD1	C2CD2L	predicted	8	ACC,COAD,DLBC,KICH,LAML,LGG,UCEC,UCS
CSMD1	C4orf3	predicted	6	ACC,COAD,LAML,TGCT,UCEC,UCS
CSMD1	CABIN1	predicted	9	ACC,BLCA,CHOL,DLBC,LAML,TGCT,THYM,UCEC,UCS
CSMD1	CCNI	predicted	5	ACC,COAD,PCPG,UCEC,UCS
CSMD1	CDC42EP1	predicted	4	BRCA,LAML,TGCT,THYM
CSMD1	CHD8	predicted	5	ACC,DLBC,GBM,LAML,UCS
CSMD1	CHMP1B	predicted	5	BRCA,DLBC,LAML,LGG,UCS
CSMD1	CIAPIN1	predicted	3	DLBC,LAML,UCEC
CSMD1	CINP	predicted	6	ACC,CHOL,KICH,LAML,THYM,UCEC
CSMD1	CMIP	predicted	5	ACC,BRCA,DLBC,LAML,UCEC
CSMD1	CNOT1	predicted	5	ACC,CHOL,DLBC,UCEC,UCS
CSMD1	COMMD8	predicted	4	BRCA,CHOL,LAML,UCEC
CSMD1	COPS4	predicted	3	ACC,LAML,UCEC
CSMD1	COQ9	predicted	6	CHOL,DLBC,LAML,LGG,SARC,UCEC
CSMD1	CSNK2A2	predicted	6	ACC,DLBC,KIRP,LAML,THYM,UCEC
CSMD1	CTU2	predicted	5	BRCA,KICH,LAML,THYM,UCEC
CSMD1	CYB5R3	predicted	7	BRCA,DLBC,LAML,TGCT,THYM,UCEC,UCS
CSMD1	DAAM1	predicted	6	ACC,BRCA,DLBC,KICH,TGCT,UCEC
CSMD1	DCAF16	predicted	4	BRCA,DLBC,SKCM,THYM
CSMD1	DCAF5	predicted	4	ACC,BRCA,DLBC,UCEC
CSMD1	DCPS	predicted	5	ACC,DLBC,LAML,LGG,UCEC
CSMD1	DDT	predicted	6	BRCA,LAML,TGCT,THCA,UCEC,UCS
CSMD1	DDTL	predicted	3	BLCA,UCEC,UCS
CSMD1	DDX19A	predicted	5	ACC,DLBC,LAML,PCPG,UCEC
CSMD1	DDX19B	predicted	5	DLBC,KICH,LAML,TGCT,UCEC
CSMD1	DHX15	predicted	5	ACC,BRCA,DLBC,TGCT,UCS
CSMD1	DHX38	predicted	5	BLCA,DLBC,LAML,LGG,UCEC
CSMD1	DNAJB14	predicted	6	CHOL,COAD,DLBC,SKCM,TGCT,UCEC
CSMD1	DRG1	predicted	4	ACC,LAML,LGG,UCEC
CSMD1	EED	predicted	8	ACC,BRCA,CHOL,KICH,LAML,LGG,UCEC,UCS
CSMD1	EIF2S1	predicted	3	ACC,LAML,UCEC
CSMD1	EIF4ENIF1	predicted	8	BRCA,DLBC,GBM,KICH,LGG,THCA,THYM,UCEC
CSMD1	ELF2	predicted	5	ACC,CHOL,DLBC,THYM,UCEC
CSMD1	ERH	predicted	5	ACC,DLBC,KICH,LAML,UCEC
CSMD1	ERO1L	predicted	1	ACC
CSMD1	EXOC5	predicted	4	ACC,COAD,DLBC,UCEC
CSMD1	EXOSC6	predicted	5	BLCA,DLBC,LGG,SKCM,THYM
CSMD1	FAM118B	predicted	5	ACC,DLBC,GBM,LAML,UCEC
CSMD1	FBXO7	predicted	4	ACC,COAD,THCA,UCEC
CSMD1	FBXW7	predicted	7	ACC,BRCA,CHOL,KICH,PRAD,THYM,UCEC
CSMD1	FKBP3	predicted	3	ACC,LAML,UCEC
CSMD1	FNTB	predicted	5	ACC,CHOL,LAML,THYM,UCEC
CSMD1	GAS2L1	predicted	6	BRCA,GBM,KICH,LAML,UCEC,UCS
CSMD1	GLG1	predicted	8	ACC,BRCA,DLBC,KIRC,LAML,PCPG,THYM,UCEC
CSMD1	GMPR2	predicted	6	COAD,DLBC,LAML,TGCT,UCEC,UCS
CSMD1	GNPNAT1	predicted	3	BRCA,TGCT,UCEC
CSMD1	GOT2	predicted	6	ACC,CHOL,DLBC,LAML,THYM,UCEC
CSMD1	HSCB	predicted	6	COAD,DLBC,KICH,LAML,TGCT,THYM
CSMD1	HSDL1	predicted	4	LAML,LGG,THYM,UCEC
CSMD1	HSP90AA1	predicted	7	ACC,BRCA,CHOL,DLBC,LAML,PCPG,UCEC
CSMD1	IL15	predicted	2	ACC,TGCT
CSMD1	IMPA2	predicted	4	BRCA,LGG,TGCT,UCEC
CSMD1	JKAMP	predicted	4	ACC,COAD,LAML,UCEC
CSMD1	KARS	predicted	1	ACC
CSMD1	KATNB1	predicted	8	ACC,BRCA,DLBC,HNSC,KIRP,LAML,TGCT,UCEC
CSMD1	L3MBTL2	predicted	6	BRCA,COAD,LAML,THCA,UCEC,UCS
CSMD1	MAP3K9	predicted	8	ACC,BRCA,CHOL,DLBC,LAML,THCA,THYM,UCEC
CSMD1	MAPK1	predicted	5	COAD,DLBC,THYM,UCEC,UCS
CSMD1	MAPK1IP1L	predicted	5	COAD,GBM,LAML,TGCT,UCEC
CSMD1	MBTPS1	predicted	5	COAD,DLBC,LAML,THYM,UCEC
CSMD1	MCAT	predicted	5	DLBC,LAML,LGG,THYM,UCEC
CSMD1	MLYCD	predicted	4	HNSC,LGG,THCA,UCEC
CSMD1	MMP15	predicted	5	BRCA,LAML,THYM,UCEC,UCS
CSMD1	MON1B	predicted	6	BRCA,KIRP,LAML,TGCT,THCA,UCEC
CSMD1	MPP5	predicted	7	ACC,BRCA,COAD,DLBC,THYM,UCEC,UCS
CSMD1	MPPE1	predicted	8	BLCA,CHOL,DLBC,HNSC,LAML,LGG,TGCT,UCEC
CSMD1	MRFAP1	predicted	7	ACC,CHOL,COAD,LAML,LGG,THYM,UCEC
CSMD1	MRPS18C	predicted	7	ACC,COAD,DLBC,LAML,TGCT,UCEC,UCS
CSMD1	MTHFD1	predicted	8	ACC,BRCA,CHOL,DLBC,GBM,LAML,UCEC,UCS
CSMD1	MVD	predicted	7	BRCA,CESC,KICH,LAML,LGG,THYM,UCEC
CSMD1	MYL12A	predicted	7	ACC,DLBC,GBM,LAML,LGG,TGCT,UCEC
CSMD1	NAA15	predicted	6	ACC,DLBC,GBM,LAML,UCEC,UCS
CSMD1	NFKB1	predicted	8	ACC,BRCA,DLBC,LAML,PCPG,TGCT,THYM,UCEC
CSMD1	NHP2L1	predicted	1	BRCA
CSMD1	NLRX1	predicted	6	ACC,CHOL,LAML,TGCT,THYM,UCEC
CSMD1	NUP50	predicted	7	ACC,DLBC,LAML,LGG,THCA,UCEC,UCS
CSMD1	PANX1	predicted	7	ACC,BLCA,BRCA,KICH,LAML,LGG,UCEC
CSMD1	PCSK7	predicted	4	ACC,DLBC,LAML,UCEC
CSMD1	PDLIM5	predicted	8	ACC,BRCA,COAD,DLBC,TGCT,THYM,UCEC,UCS
CSMD1	PES1	predicted	4	ACC,GBM,LAML,UCEC
CSMD1	PGRMC2	predicted	4	COAD,THYM,UCEC,UCS
CSMD1	PICALM	predicted	6	ACC,BRCA,DLBC,LGG,TGCT,UCEC
CSMD1	PICK1	predicted	7	BLCA,BRCA,CHOL,COAD,LAML,UCEC,UCS
CSMD1	PIGY	predicted	1	UCEC
CSMD1	PITPNB	predicted	5	ACC,COAD,DLBC,UCEC,UCS
CSMD1	PLRG1	predicted	5	ACC,DLBC,LAML,UCEC,UCS
CSMD1	POLDIP3	predicted	7	ACC,BRCA,DLBC,LAML,THCA,THYM,UCEC
CSMD1	POLR2C	predicted	4	DLBC,LAML,LGG,UCEC
CSMD1	POLR3H	predicted	7	BLCA,KICH,LAML,LGG,THCA,THYM,UCEC
CSMD1	PPA2	predicted	2	ACC,LAML
CSMD1	PPM1A	predicted	4	CESC,CHOL,DLBC,UCEC
CSMD1	PPP2R5E	predicted	6	ACC,CHOL,DLBC,LGG,UCEC,UCS
CSMD1	PRCP	predicted	3	DLBC,TGCT,THYM
CSMD1	PRMT10	predicted	1	DLBC
CSMD1	PSMA3	predicted	5	ACC,CHOL,KICH,LGG,UCEC
CSMD1	PSMD7	predicted	4	ACC,LAML,TGCT,UCEC
CSMD1	RAP1GDS1	predicted	4	ACC,BRCA,LAML,UCEC
CSMD1	RDH11	predicted	3	CHOL,UCEC,UCS
CSMD1	RNF185	predicted	4	DLBC,LAML,THYM,UCEC
CSMD1	RNF26	predicted	7	ACC,CHOL,DLBC,LAML,THYM,UCEC,UCS
CSMD1	RPUSD4	predicted	4	ACC,BRCA,DLBC,UCEC
CSMD1	RSPRY1	predicted	6	BLCA,CHOL,DLBC,LGG,UCEC,UCS
CSMD1	SAMM50	predicted	6	ACC,DLBC,LAML,TGCT,THYM,UCEC
CSMD1	SF3B5	predicted	5	ACC,CHOL,LAML,UCEC,UCS
CSMD1	SGSM3	predicted	3	BRCA,LAML,UCEC
CSMD1	SLC38A6	predicted	5	ACC,DLBC,KICH,PCPG,THYM
CSMD1	SLC38A7	predicted	9	BRCA,CHOL,DLBC,KICH,LAML,LGG,THCA,THYM,UCEC
CSMD1	SMARCA5	predicted	4	ACC,DLBC,UCEC,UCS
CSMD1	SNRPD3	predicted	7	ACC,KICH,LAML,PRAD,THYM,UCEC,UCS
CSMD1	SREBF2	predicted	7	BRCA,CHOL,LAML,TGCT,THCA,UCEC,UCS
CSMD1	SRPR	predicted	3	KICH,TGCT,THYM
CSMD1	SRRD	predicted	4	COAD,LAML,LGG,UCEC
CSMD1	TAB1	predicted	7	ACC,KICH,LAML,TGCT,THYM,UCEC,UCS
CSMD1	TAPT1	predicted	5	ACC,BRCA,DLBC,SKCM,THYM
CSMD1	TBC1D22A	predicted	6	ACC,BRCA,KICH,LAML,TGCT,UCEC
CSMD1	TCF20	predicted	7	ACC,BRCA,DLBC,KICH,LGG,UCEC,UCS
CSMD1	TERF2IP	predicted	3	KIRP,LAML,UCEC
CSMD1	TFIP11	predicted	2	DLBC,LAML
CSMD1	TGIF1	predicted	8	ACC,BRCA,DLBC,KICH,LAML,LGG,THYM,UCS
CSMD1	THOC5	predicted	4	ACC,KICH,LGG,UCEC
CSMD1	THTPA	predicted	3	LAML,UCEC,UCS
CSMD1	TIGD2	predicted	7	ACC,BRCA,DLBC,KICH,LAML,UCEC,UCS
CSMD1	TIMM9	predicted	4	ACC,DLBC,LAML,UCEC
CSMD1	TIRAP	predicted	6	ACC,CHOL,DLBC,TGCT,THYM,UCEC
CSMD1	TMEM126A	predicted	5	BRCA,DLBC,TGCT,THYM,UCEC
CSMD1	TMEM184C	predicted	5	DLBC,THCA,THYM,UCEC,UCS
CSMD1	TOB2	predicted	7	ACC,COAD,DLBC,LAML,THCA,UCEC,UCS
CSMD1	TRAPPC4	predicted	5	ACC,DLBC,LAML,LGG,UCEC
CSMD1	TRAPPC6B	predicted	4	DLBC,THYM,UCEC,UCS
CSMD1	TRMU	predicted	7	ACC,BRCA,KICH,LAML,TGCT,THYM,UCEC
CSMD1	TTLL12	predicted	7	ACC,BRCA,DLBC,KICH,LAML,THYM,UCEC
CSMD1	TXN2	predicted	6	CHOL,COAD,LAML,TGCT,THYM,UCEC
CSMD1	UBE2D3	predicted	7	ACC,BRCA,COAD,DLBC,LAML,UCEC,UCS
CSMD1	UQCR10	predicted	3	BRCA,LAML,UCEC
CSMD1	USP10	predicted	6	ACC,DLBC,KICH,LAML,THYM,UCEC
CSMD1	USP28	predicted	4	ACC,BRCA,DLBC,THYM
CSMD1	USP38	predicted	5	ACC,DLBC,LGG,TGCT,UCEC
CSMD1	VAC14	predicted	7	BRCA,DLBC,KICH,LAML,LGG,THYM,UCEC
CSMD1	VPS11	predicted	6	ACC,COAD,DLBC,LAML,TGCT,UCEC
CSMD1	VTA1	predicted	7	ACC,CHOL,DLBC,LAML,SARC,UCEC,UCS
CSMD1	VTI1B	predicted	5	COAD,DLBC,LAML,UCEC,UCS
CSMD1	WDFY3	predicted	5	ACC,DLBC,PCPG,THYM,UCEC
CSMD1	WDR59	predicted	5	ACC,DLBC,PRAD,THYM,UCEC
CSMD1	XRCC6	predicted	4	ACC,LAML,LGG,UCEC
CSMD1	YY1	predicted	7	ACC,COAD,DLBC,LAML,LGG,SKCM,UCEC
CSMD1	ZBTB25	predicted	3	ACC,KICH,UCEC
CSMD1	ZC3H18	predicted	7	ACC,BRCA,DLBC,LAML,TGCT,THCA,UCS
CSMD1	ZC3H7B	predicted	8	BRCA,CHOL,COAD,DLBC,PCPG,THCA,THYM,UCEC
CSMD1	ZDHHC7	predicted	6	ACC,BRCA,DLBC,LAML,SKCM,UCEC
CSMD1	ZFYVE26	predicted	5	ACC,BRCA,CESC,DLBC,UCEC
CSMD1	ZMAT5	predicted	6	ACC,COAD,GBM,KICH,LAML,THYM
CSMD1	ZNF410	predicted	5	ACC,CHOL,COAD,DLBC,UCEC
DNAH11	NUP50	predicted	7	ESCA,KICH,KIRP,LAML,PRAD,SKCM,THYM
DNAH11	ZMYND19	predicted	7	GBM,LAML,LGG,LUSC,PRAD,SARC,THYM
DNAH11	XRCC6	predicted	6	ACC,HNSC,KICH,KIRP,LAML,THYM
DNAH11	UHRF2	predicted	9	ACC,DLBC,KICH,KIRP,LAML,LIHC,SARC,THYM,UCS
DNAH11	UAP1L1	predicted	7	ACC,CESC,CHOL,KICH,LAML,SARC,THYM
DNAH11	TPRN	predicted	7	KIRP,LAML,LUAD,LUSC,PRAD,SARC,THYM
DNAH11	TMEM203	predicted	7	ACC,KICH,KIRP,LAML,LIHC,SARC,THYM
DNAH11	TFIP11	predicted	5	COAD,KICH,KIRP,SARC,SKCM
DNAH11	SSNA1	predicted	8	ACC,HNSC,KICH,KIRP,LUAD,LUSC,SARC,THYM
DNAH11	SLC39A9	predicted	10	ACC,CESC,COAD,HNSC,KICH,KIRP,LAML,LIHC,SARC,THYM
DNAH11	SGSM3	predicted	6	ACC,KICH,LAML,LUAD,LUSC,THYM
DNAH11	POLR3H	predicted	5	ACC,HNSC,KICH,SARC,THYM
DNAH11	PITPNB	predicted	4	KICH,LAML,LUAD,THYM
DNAH11	PES1	predicted	4	KICH,LAML,SARC,THYM
DNAH11	ANAPC2	predicted	7	ACC,HNSC,KIRP,SARC,TGCT,THYM,UCS
DNAH11	NDOR1	predicted	9	ACC,CHOL,KICH,LAML,LIHC,PRAD,THCA,THYM,UCS
DNAH11	MRPL41	predicted	9	ACC,CHOL,HNSC,KIRP,LAML,LUAD,PRAD,SARC,THYM
DNAH11	LDHD	predicted	5	ACC,CHOL,HNSC,LIHC,THYM
DNAH11	L3MBTL2	predicted	4	ACC,HNSC,KICH,THYM
DNAH11	HPS4	predicted	6	KICH,KIRP,LAML,PAAD,SKCM,THYM
DNAH11	GGA1	predicted	7	ACC,KICH,LAML,LGG,LUSC,THYM,UCS
DNAH11	FBXO7	predicted	5	ACC,KICH,KIRP,SARC,THYM
DNAH11	ERH	predicted	7	ACC,KICH,KIRP,LAML,PAAD,SARC,THYM
DNAH11	DHX38	predicted	5	ACC,HNSC,LUSC,SARC,THYM
DNAH11	CES2	predicted	8	ACC,CHOL,KICH,LAML,LUAD,THCA,THYM,UCS
DNAH11	BRD3	predicted	9	ACC,DLBC,KICH,LAML,LUAD,PRAD,SARC,THCA,THYM
DNAH11	ATP6V0D1	predicted	4	CHOL,KICH,KIRP,TGCT
SYNE1	PGM3	predicted [0.65]	6	ACC,BLCA,ESCA,SARC,SKCM,THYM
SYNE1	RRP7A	predicted [0.57]	4	ACC,BLCA,DLBC,UCEC
SYNE1	TCP1	predicted [0.57]	5	BLCA,DLBC,ESCA,KICH,SKCM
SYNE1	WTAP	predicted [0.56]	7	ACC,BLCA,COAD,DLBC,SARC,SKCM,THCA
SYNE1	XRCC6	predicted [0.56]	3	BLCA,DLBC,UCS
SYNE1	TTLL12	predicted [0.54]	8	ACC,BLCA,DLBC,LIHC,LUSC,PRAD,TGCT,THYM
SYNE1	PPARA	predicted	3	DLBC,GBM,TGCT
SYNE1	SLC17A5	predicted	4	DLBC,PCPG,PRAD,TGCT
SYNE1	SGSM3	predicted	5	ACC,DLBC,SARC,TGCT,THYM
SYNE1	SF3B5	predicted	3	DLBC,KICH,PRAD
SYNE1	SERAC1	predicted	3	ACC,DLBC,KICH
SYNE1	RRP7A	predicted	4	ACC,BLCA,DLBC,UCEC
SYNE1	REPS1	predicted	2	LUSC,PCPG
SYNE1	RARS2	predicted	6	ACC,DLBC,KICH,PCPG,SARC,TGCT
SYNE1	PSMD7	predicted	2	SKCM,THCA
SYNE1	PSMB1	predicted	5	ACC,DLBC,KICH,SARC,UCS
SYNE1	PPM1F	predicted	5	LUSC,SARC,TGCT,THYM,UCEC
SYNE1	SNRPD3	predicted	4	ACC,DLBC,SKCM,UCS
SYNE1	POLR3H	predicted	7	COAD,DLBC,KICH,LGG,TGCT,THYM,UCS
SYNE1	POLR2C	predicted	3	DLBC,LGG,THYM
PLXNA3	SYNE1	predicted	8	ACC,CHOL,DLBC,KIRC,LUSC,OV,TGCT,UCEC
SYNE1	PITPNB	predicted	3	CESC,DLBC,TGCT
SYNE1	PISD	predicted	5	DLBC,LUSC,SKCM,TGCT,THYM
PIK3CA	SYNE1	predicted	7	ACC,COAD,DLBC,KICH,PCPG,TGCT,THYM
SYNE1	PGM3	predicted	6	ACC,BLCA,ESCA,SARC,SKCM,THYM
SYNE1	PES1	predicted	5	DLBC,GBM,SKCM,TGCT,UCS
SYNE1	NUP50	predicted	2	DLBC,UCEC
SYNE1	NOL12	predicted	5	ACC,CHOL,DLBC,LUSC,TGCT
SYNE1	TRMU	predicted	4	COAD,DLBC,OV,TGCT
SYNE1	ZMAT5	predicted	2	DLBC,KICH
SYNE1	ZC3H7B	predicted	7	DLBC,ESCA,LUSC,PCPG,SARC,TGCT,THYM
SYNE1	ZC3H18	predicted	7	ACC,DLBC,ESCA,LIHC,LUSC,STAD,THCA
SYNE1	XRCC6	predicted	3	BLCA,DLBC,UCS
SYNE1	WTAP	predicted	7	ACC,BLCA,COAD,DLBC,SARC,SKCM,THCA
SYNE1	WDR59	predicted	4	DLBC,GBM,SKCM,TGCT
SYNE1	VAC14	predicted	5	KIRP,LGG,SARC,STAD,TGCT
SYNE1	UQCR10	predicted	5	ACC,DLBC,ESCA,LUSC,PRAD
SYNE1	TXN2	predicted	5	DLBC,PRAD,SARC,SKCM,UCS
SYNE1	TTLL12	predicted	8	ACC,BLCA,DLBC,LIHC,LUSC,PRAD,TGCT,THYM
SYNE1	NF2	predicted	4	CHOL,DLBC,SKCM,THYM
SYNE1	TRIOBP	predicted	9	ACC,CHOL,DLBC,GBM,KICH,LUSC,SARC,SKCM,UCS
SYNE1	TRAF3IP2	predicted	8	ACC,COAD,GBM,KICH,LUSC,PCPG,SKCM,THYM
SYNE1	TOB2	predicted	6	ACC,CHOL,DLBC,LUSC,SARC,UCS
SYNE1	TFIP11	predicted	5	COAD,DLBC,PCPG,TGCT,UCEC
SYNE1	TCP1	predicted	5	BLCA,DLBC,ESCA,KICH,SKCM
SYNE1	TBC1D10A	predicted	3	LUSC,TGCT,THYM
SYNE1	SYNCRIP	predicted	2	DLBC,THCA
SYNE1	SREBF2	predicted	5	ACC,DLBC,PCPG,TGCT,THYM
SYNE1	SNX9	predicted	6	ACC,DLBC,ESCA,TGCT,THYM,UCS
SYNE1	SNX14	predicted	6	ACC,DLBC,KICH,SARC,THYM,UCEC
SYNE1	COQ3	predicted	7	ACC,DLBC,KICH,LUAD,LUSC,PCPG,UCEC
SYNE1	DRG1	predicted	8	DLBC,ESCA,LGG,LIHC,SKCM,TGCT,UCEC,UCS
SYNE1	DOPEY1	predicted	5	ACC,DLBC,LGG,TGCT,UCS
SYNE1	DHX38	predicted	4	DLBC,LUSC,TGCT,THYM
SYNE1	DDX19B	predicted	3	DLBC,SARC,UCEC
SYNE1	DDX19A	predicted	4	DLBC,PCPG,SKCM,UCEC
SYNE1	DDT	predicted	9	ACC,COAD,DLBC,ESCA,LUSC,PRAD,STAD,UCEC,UCS
SYNE1	DDTL	predicted	9	ACC,BRCA,DLBC,ESCA,LUSC,PAAD,PRAD,STAD,TGCT
SYNE1	CYB5R3	predicted	3	KIRC,LIHC,THYM
SYNE1	CSNK2A2	predicted	2	DLBC,TGCT
SYNE1	COQ9	predicted	4	LGG,LIHC,SARC,UCEC
SYNE1	DYNLT1	predicted	5	KICH,SKCM,THCA,THYM,UCS
SYNE1	CIAPIN1	predicted	5	DLBC,ESCA,KICH,UCEC,UCS
SYNE1	CDC42EP1	predicted	7	CHOL,KICH,LAML,LUSC,PCPG,THYM,UCS
SYNE1	CD164	predicted	3	DLBC,SARC,UCS
SYNE1	ATXN10	predicted	1	DLBC
SYNE1	ATP6V0D1	predicted	2	KICH,THYM
SYNE1	ATMIN	predicted	3	DLBC,PCPG,TGCT
SYNE1	ASCC3	predicted	3	DLBC,PCPG,THYM
SYNE1	ASCC2	predicted	3	DLBC,LUSC,TGCT
SYNE1	ANKRD54	predicted	5	ACC,DLBC,KICH,LUSC,SKCM
SYNE1	ACO2	predicted	6	DLBC,GBM,PRAD,SARC,THYM,UCEC
SYNE1	KATNB1	predicted	3	DLBC,KICH,SKCM
SYNE1	MVD	predicted	5	DLBC,LUSC,PCPG,SKCM,TGCT
SYNE1	MTO1	predicted	1	DLBC
SYNE1	MON1B	predicted	7	COAD,DLBC,PRAD,SKCM,STAD,TGCT,THYM
SYNE1	MMP15	predicted	8	COAD,DLBC,ESCA,LUAD,SKCM,THCA,THYM,UCEC
SYNE1	MICAL1	predicted	5	LUAD,LUSC,PCPG,UCEC,UCS
SYNE1	MED23	predicted	6	ACC,CESC,DLBC,LUSC,PCPG,TGCT
SYNE1	MAPK1	predicted	4	DLBC,SARC,TGCT,THYM
SYNE1	MAP7	predicted	4	PCPG,THYM,UCEC,UCS
SYNE1	LACE1	predicted	2	SARC,SKCM
SYNE1	L3MBTL2	predicted	2	ACC,DLBC
SYNE1	AARS	predicted	1	LUSC
SYNE1	IGF2R	predicted	4	DLBC,PCPG,THYM,UCS
SYNE1	IFT27	predicted	3	DLBC,LGG,LUSC
SYNE1	HDDC2	predicted	5	DLBC,KICH,LUSC,UCEC,UCS
SYNE1	GOT2	predicted	5	ACC,DLBC,LUSC,SKCM,THCA
SYNE1	GLG1	predicted	5	CHOL,DLBC,PCPG,TGCT,THYM
SYNE1	GGA1	predicted	6	ACC,DLBC,KICH,LUSC,SARC,THYM
SYNE1	GAS2L1	predicted	8	ACC,COAD,KICH,LIHC,LUSC,TGCT,THYM,UCS
SYNE1	FGFR1OP	predicted	3	ACC,LUSC,SARC
SYNE1	FBXO7	predicted	3	DLBC,SKCM,TGCT
FCGBP	PAFAH1B2	predicted [0.76]	7	BLCA,KIRC,LGG,PAAD,READ,SARC,THYM
FCGBP	PCSK7	predicted [0.76]	11	ACC,BLCA,KIRC,LAML,LGG,OV,PAAD,PRAD,SARC,TGCT,THYM
FCGBP	MEX3C	predicted [0.64]	11	ACC,BLCA,COAD,ESCA,KICH,READ,SARC,SKCM,TGCT,THYM,UCS
FCGBP	RFFL	predicted [0.63]	12	ACC,BLCA,KICH,LGG,LUAD,OV,PAAD,SARC,SKCM,TGCT,THYM,UCS
FCGBP	HSDL1	predicted [0.61]	11	ACC,BLCA,BRCA,CESC,LAML,LGG,PAAD,SARC,TGCT,THYM,UCS
FCGBP	PIGN	predicted [0.61]	9	BLCA,KICH,KIRC,KIRP,PAAD,READ,SKCM,TGCT,THYM
FCGBP	GOT2	predicted [0.58]	11	BLCA,LAML,LGG,LIHC,LUAD,LUSC,STAD,TGCT,THCA,THYM,UCS
FCGBP	MAPK7	predicted [0.53]	9	ACC,BLCA,KICH,KIRP,LAML,LGG,PAAD,SARC,THYM
FCGBP	UBR7	predicted [0.53]	8	BLCA,CESC,KICH,OV,PAAD,PRAD,READ,UCS
FCGBP	HIF1AN	predicted [0.51]	11	ACC,BLCA,KIRC,LAML,OV,PAAD,SARC,SKCM,TGCT,THYM,UCS
FCGBP	PIGN	predicted	9	BLCA,KICH,KIRC,KIRP,PAAD,READ,SKCM,TGCT,THYM
FCGBP	SREBF2	predicted	11	CESC,GBM,LAML,LGG,PAAD,READ,SARC,TGCT,THCA,THYM,UCS
FCGBP	SMEK1	predicted	3	CESC,LUSC,PAAD
FCGBP	SMCHD1	predicted	11	ESCA,KICH,LAML,PAAD,PRAD,READ,SARC,SKCM,TGCT,THYM,UCS
FCGBP	SLC38A7	predicted	12	COAD,HNSC,LAML,LGG,LIHC,LUAD,PAAD,SKCM,TGCT,THCA,THYM,UCS
FCGBP	RNMT	predicted	14	KICH,KIRC,KIRP,LAML,LGG,OV,PAAD,READ,SARC,SKCM,TGCT,THCA,THYM,UCS
FCGBP	RFFL	predicted	12	ACC,BLCA,KICH,LGG,LUAD,OV,PAAD,SARC,SKCM,TGCT,THYM,UCS
FCGBP	PSMD7	predicted	7	KIRC,PAAD,PRAD,SARC,TGCT,THCA,UCS
PIK3CA	FCGBP	predicted	8	ACC,CHOL,COAD,KIRP,PAAD,SARC,SKCM,THYM
FCGBP	ST13	predicted	8	CESC,KICH,PAAD,READ,SARC,TGCT,THYM,UCS
FCGBP	PCSK7	predicted	11	ACC,BLCA,KIRC,LAML,LGG,OV,PAAD,PRAD,SARC,TGCT,THYM
FCGBP	PAFAH1B2	predicted	7	BLCA,KIRC,LGG,PAAD,READ,SARC,THYM
FCGBP	NPAT	predicted	14	ACC,DLBC,ESCA,KICH,KIRP,LAML,LGG,OV,PAAD,SARC,SKCM,TGCT,THCA,THYM
FCGBP	NF1	predicted	9	DLBC,ESCA,KICH,LAML,PAAD,SARC,SKCM,TGCT,UCS
FCGBP	MVD	predicted	10	CHOL,KIRC,KIRP,LAML,LGG,PAAD,READ,SARC,SKCM,TGCT
FCGBP	MTHFSD	predicted	8	ACC,LAML,LGG,LUSC,PAAD,SARC,SKCM,TGCT
FCGBP	MON1B	predicted	9	COAD,KIRC,KIRP,LIHC,PAAD,PRAD,SARC,TGCT,UCS
FCGBP	MLYCD	predicted	14	COAD,GBM,HNSC,KIRC,KIRP,LAML,LGG,LIHC,LUSC,PAAD,SARC,SKCM,TGCT,THCA
FCGBP	UTP6	predicted	13	ACC,COAD,KICH,KIRP,LAML,LGG,LIHC,PAAD,SARC,SKCM,STAD,TGCT,UCS
FCGBP	ZNRF1	predicted	5	LGG,LUAD,PAAD,SKCM,TGCT
FCGBP	ZNF259	predicted	2	LGG,UCS
FCGBP	ZDHHC7	predicted	11	ACC,COAD,DLBC,KIRC,LAML,LGG,LIHC,LUSC,PAAD,SKCM,TGCT
FCGBP	ZCCHC2	predicted	12	ACC,ESCA,HNSC,KICH,KIRC,KIRP,LGG,PAAD,READ,SKCM,TGCT,THYM
FCGBP	ZC3H18	predicted	10	CESC,ESCA,LAML,LGG,LIHC,LUSC,PAAD,SARC,SKCM,TGCT
FCGBP	XRCC6	predicted	9	CESC,KICH,KIRC,KIRP,LGG,LUSC,PAAD,TGCT,UCS
FCGBP	WDR59	predicted	10	KIRC,LAML,LGG,LUSC,PAAD,PRAD,READ,SKCM,TGCT,THYM
FCGBP	VAC14	predicted	13	ACC,KIRC,KIRP,LGG,LIHC,LUAD,PAAD,PRAD,SARC,SKCM,TGCT,THCA,UCS
FCGBP	MICALL1	predicted	12	CESC,CHOL,KICH,KIRC,KIRP,LUAD,PAAD,PRAD,TGCT,THCA,THYM,UCS
FCGBP	USP22	predicted	14	ACC,CESC,COAD,ESCA,KICH,KIRP,LGG,LUSC,PAAD,READ,SARC,SKCM,TGCT,THYM
FCGBP	USP10	predicted	7	LAML,LUSC,PAAD,PRAD,SARC,TGCT,UCS
FCGBP	UBR7	predicted	8	BLCA,CESC,KICH,OV,PAAD,PRAD,READ,UCS
FCGBP	UBE2D3	predicted	10	KIRC,KIRP,LAML,PAAD,READ,SARC,SKCM,TGCT,THYM,UCS
FCGBP	TNRC6B	predicted	13	CESC,DLBC,ESCA,KICH,LGG,PAAD,READ,SARC,SKCM,TGCT,THYM,UCEC,UCS
FCGBP	TMEM184B	predicted	14	ACC,COAD,HNSC,KICH,KIRC,KIRP,LAML,LGG,LIHC,LUAD,PAAD,SARC,TGCT,THYM
FCGBP	TET2	predicted	17	ACC,CESC,CHOL,COAD,DLBC,KICH,KIRP,LAML,LUSC,PAAD,PRAD,READ,SARC,SKCM,TGCT,THYM,UCS
FCGBP	ATP6V0D1	predicted	7	COAD,LAML,LGG,PAAD,SARC,SKCM,TGCT
FCGBP	CSNK2A2	predicted	12	COAD,KICH,KIRP,LGG,LUAD,OV,PAAD,PRAD,SKCM,TGCT,THYM,UCS
FCGBP	COX15	predicted	14	ACC,COAD,DLBC,ESCA,KICH,KIRP,LAML,PAAD,PCPG,SARC,SKCM,TGCT,THYM,UCS
FCGBP	COG4	predicted	9	KIRC,LAML,LGG,PAAD,READ,SARC,SKCM,TGCT,THYM
FCGBP	CNOT1	predicted	8	CHOL,KICH,LUAD,SARC,SKCM,TGCT,THYM,UCS
FCGBP	CIAPIN1	predicted	8	COAD,KICH,KIRP,LGG,PAAD,TGCT,THCA,UCS
FCGBP	CDC42BPB	predicted	11	ESCA,KIRP,LAML,LUAD,PAAD,READ,SARC,SKCM,STAD,TGCT,UCS
FCGBP	BUD13	predicted	12	ACC,KICH,KIRC,KIRP,LAML,LGG,LIHC,OV,PAAD,READ,SARC,UCS
FCGBP	BTAF1	predicted	13	ACC,KIRP,LAML,LGG,LIHC,OV,PAAD,SARC,SKCM,TGCT,THCA,THYM,UCEC
FCGBP	CUL5	predicted	11	ACC,COAD,KICH,LAML,OV,PAAD,READ,SARC,SKCM,TGCT,THYM
FCGBP	ATMIN	predicted	10	ACC,KICH,LAML,LGG,PAAD,SARC,TGCT,THCA,THYM,UCS
FCGBP	AP1G1	predicted	12	ACC,KIRC,KIRP,LAML,LGG,LUAD,PAAD,READ,SARC,STAD,THYM,UCS
FCGBP	ANKRD12	predicted	8	HNSC,KICH,LGG,PAAD,SKCM,TGCT,THYM,UCS
FCGBP	ALKBH1	predicted	12	HNSC,KICH,KIRC,KIRP,OV,PAAD,PCPG,READ,SARC,SKCM,TGCT,THCA
FCGBP	AKAP10	predicted	10	ACC,KICH,LGG,PAAD,READ,SARC,SKCM,TGCT,THYM,UCS
FCGBP	AFG3L2	predicted	8	KIRP,LGG,LUSC,PAAD,READ,SARC,SKCM,TGCT
FCGBP	ADAT1	predicted	8	KIRC,KIRP,PAAD,SARC,SKCM,TGCT,THYM,UCS
FCGBP	ABHD3	predicted	14	ACC,CESC,KICH,LAML,LUAD,LUSC,OV,PAAD,READ,SKCM,STAD,TGCT,THCA,UCS
FCGBP	HIF1AN	predicted	11	ACC,BLCA,KIRC,LAML,OV,PAAD,SARC,SKCM,TGCT,THYM,UCS
FCGBP	MEX3C	predicted	11	ACC,BLCA,COAD,ESCA,KICH,READ,SARC,SKCM,TGCT,THYM,UCS
FCGBP	MBTPS1	predicted	10	ACC,CESC,COAD,ESCA,KICH,LAML,SKCM,TGCT,THYM,UCS
FCGBP	MBD1	predicted	13	ACC,CESC,DLBC,KICH,KIRP,LAML,LGG,PAAD,PRAD,READ,SARC,TGCT,THYM
FCGBP	MAPK7	predicted	9	ACC,BLCA,KICH,KIRP,LAML,LGG,PAAD,SARC,THYM
FCGBP	L3MBTL2	predicted	8	KICH,KIRP,LAML,READ,SARC,TGCT,THYM,UCS
FCGBP	KARS	predicted	1	PAAD
FCGBP	IMPA2	predicted	13	ACC,CESC,HNSC,KIRP,LGG,LUSC,OV,PAAD,READ,SKCM,STAD,TGCT,UCS
FCGBP	HSDL1	predicted	11	ACC,BLCA,BRCA,CESC,LAML,LGG,PAAD,SARC,TGCT,THYM,UCS
FCGBP	AARS	predicted	1	LIHC
FCGBP	GOT2	predicted	11	BLCA,LAML,LGG,LIHC,LUAD,LUSC,STAD,TGCT,THCA,THYM,UCS
FCGBP	GLG1	predicted	9	LGG,LIHC,LUAD,PAAD,PRAD,SKCM,TGCT,THYM,UCS
FCGBP	GBF1	predicted	8	ACC,LAML,PAAD,READ,SKCM,TGCT,THYM,UCS
FCGBP	FXR2	predicted	9	KICH,KIRP,LUSC,PAAD,READ,SKCM,TGCT,THYM,UCS
FCGBP	DNAL4	predicted	10	CESC,KICH,KIRC,KIRP,LAML,PRAD,READ,SARC,TGCT,THYM
FCGBP	DHX38	predicted	11	CESC,KIRC,LAML,LUAD,PAAD,READ,SARC,SKCM,TGCT,THYM,UCS
FCGBP	DDX19A	predicted	5	ESCA,PAAD,READ,TGCT,THYM
BIRC6	ARPC4	predicted [0.67]	10	BLCA,CESC,DLBC,ESCA,KICH,LGG,PAAD,PCPG,PRAD,SARC
BIRC6	APTX	predicted [0.54]	10	BLCA,CESC,DLBC,ESCA,HNSC,KICH,LGG,PCPG,READ,THCA
BIRC6	TSTD2	predicted [0.53]	10	BLCA,DLBC,KICH,KIRC,LGG,PAAD,PCPG,PRAD,READ,TGCT
BIRC6	NANS	predicted [0.52]	11	BLCA,BRCA,COAD,DLBC,KICH,KIRC,KIRP,LGG,PCPG,TGCT,THCA
BIRC6	NCBP1	predicted [0.52]	15	BLCA,CESC,DLBC,ESCA,KICH,KIRC,KIRP,LGG,OV,PAAD,PCPG,SARC,TGCT,THYM,UCS
BIRC6	KLHL18	predicted [0.52]	9	ACC,BLCA,DLBC,KICH,LGG,PCPG,PRAD,SARC,TGCT
BIRC6	ZDHHC3	predicted [0.51]	8	BLCA,KICH,KIRC,LGG,PAAD,PCPG,READ,THCA
BIRC6	TSTD2	predicted	10	BLCA,DLBC,KICH,KIRC,LGG,PAAD,PCPG,PRAD,READ,TGCT
BIRC6	PDE12	predicted	10	DLBC,KICH,KIRC,LGG,PAAD,PCPG,PRAD,SARC,TGCT,UCS
BIRC6	PSMD6	predicted	11	ACC,DLBC,ESCA,KICH,LGG,PAAD,PCPG,READ,SARC,THCA,UCS
BIRC6	SDCCAG3	predicted	2	CESC,ESCA
BIRC6	SEC13	predicted	8	CESC,COAD,DLBC,ESCA,KICH,PAAD,SARC,THYM
BIRC6	STOML2	predicted	11	CESC,DLBC,HNSC,KICH,KIRC,LGG,PAAD,PCPG,SARC,TGCT,THCA
BIRC6	TESK1	predicted	9	CESC,DLBC,HNSC,KICH,PAAD,PCPG,PRAD,TGCT,THYM
BIRC6	THUMPD3	predicted	9	CESC,DLBC,ESCA,KICH,LIHC,PAAD,PCPG,SARC,UCS
BIRC6	TOMM5	predicted	14	CESC,COAD,DLBC,ESCA,GBM,LGG,PAAD,PCPG,PRAD,READ,TGCT,THCA,THYM,UCS
BIRC6	NCBP1	predicted	15	BLCA,CESC,DLBC,ESCA,KICH,KIRC,KIRP,LGG,OV,PAAD,PCPG,SARC,TGCT,THYM,UCS
BIRC6	VCP	predicted	10	CESC,CHOL,HNSC,KICH,KIRC,LGG,PAAD,PCPG,PRAD,TGCT
BIRC6	ZBTB5	predicted	8	CESC,KICH,KIRC,LGG,PAAD,PCPG,PRAD,SARC
BIRC6	ZCCHC6	predicted	7	ACC,ESCA,KICH,KIRC,LGG,LUAD,PAAD
BIRC6	ZCCHC7	predicted	10	DLBC,ESCA,HNSC,KICH,LGG,PCPG,PRAD,READ,TGCT,UCS
BIRC6	ZDHHC3	predicted	8	BLCA,KICH,KIRC,LGG,PAAD,PCPG,READ,THCA
BIRC6	ZMYND19	predicted	9	COAD,ESCA,KICH,LGG,LUSC,PAAD,SARC,THCA,UCS
BIRC6	ZNF367	predicted	13	CESC,DLBC,ESCA,KICH,KIRC,KIRP,LGG,PCPG,PRAD,READ,STAD,TGCT,THYM
BIRC6	ANP32B	predicted	9	CESC,DLBC,KIRC,LGG,PAAD,PCPG,STAD,TGCT,UCS
BIRC6	NANS	predicted	11	BLCA,BRCA,COAD,DLBC,KICH,KIRC,KIRP,LGG,PCPG,TGCT,THCA
BIRC6	KLHL18	predicted	9	ACC,BLCA,DLBC,KICH,LGG,PCPG,PRAD,SARC,TGCT
BIRC6	IPPK	predicted	11	CESC,DLBC,KICH,LIHC,OV,PAAD,PCPG,PRAD,READ,THCA,UCS
BIRC6	GRHPR	predicted	7	DLBC,HNSC,KICH,LGG,PAAD,PRAD,UCS
BIRC6	GAPVD1	predicted	8	ACC,DLBC,KICH,KIRC,LGG,PAAD,PCPG,SARC
BIRC6	FAM129B	predicted	1	CESC
BIRC6	DPP7	predicted	9	CESC,DLBC,ESCA,KICH,KIRC,PAAD,PRAD,TGCT,UCS
BIRC6	DPM2	predicted	12	CESC,GBM,KICH,KIRC,LGG,LUSC,PCPG,PRAD,READ,TGCT,THCA,UCS
BIRC6	DNAJA1	predicted	14	CESC,DLBC,ESCA,HNSC,KICH,LGG,PAAD,PCPG,PRAD,READ,STAD,TGCT,THCA,THYM
BIRC6	DCAF12	predicted	12	CESC,COAD,DLBC,ESCA,HNSC,LGG,LUSC,PAAD,PCPG,PRAD,SARC,THCA
BIRC6	CENPP	predicted	6	KICH,LGG,PCPG,READ,THCA,THYM
BIRC6	C9orf41	predicted	4	ACC,CESC,DLBC,PAAD
BIRC6	ARPC5L	predicted	11	ESCA,KICH,KIRC,LGG,PAAD,PCPG,SARC,STAD,TGCT,THCA,UCS
BIRC6	ARPC4	predicted	10	BLCA,CESC,DLBC,ESCA,KICH,LGG,PAAD,PCPG,PRAD,SARC
BIRC6	APTX	predicted	10	BLCA,CESC,DLBC,ESCA,HNSC,KICH,LGG,PCPG,READ,THCA
RELN	POLA2	predicted [0.66]	3	ACC,BLCA,KICH
RELN	SCYL1	predicted [0.63]	5	BLCA,COAD,ESCA,PRAD,THCA
RELN	MUS81	predicted [0.58]	10	ACC,BLCA,KIRP,LUAD,LUSC,PRAD,SKCM,STAD,THCA,THYM
RELN	NUP93	predicted [0.56]	8	ACC,BLCA,ESCA,KIRC,LAML,LIHC,LUAD,PRAD
RELN	POLR2C	predicted [0.54]	5	ACC,BLCA,ESCA,LIHC,UCEC
RELN	PPP2R5E	predicted [0.54]	7	ACC,BLCA,ESCA,KIRP,LAML,THCA,UCS
RELN	DHODH	predicted [0.53]	5	ACC,BLCA,ESCA,LAML,LUAD
RELN	SNX15	predicted [0.53]	4	BLCA,KIRP,THCA,THYM
RELN	NUDT21	predicted [0.52]	6	ACC,BLCA,KIRP,READ,STAD,UCEC
RELN	SAC3D1	predicted	5	ACC,KIRC,READ,STAD,UCS
RELN	MRPL49	predicted	4	KIRP,LAML,LUSC,THCA
RELN	MUS81	predicted	10	ACC,BLCA,KIRP,LUAD,LUSC,PRAD,SKCM,STAD,THCA,THYM
RELN	NLRX1	predicted	4	HNSC,KIRP,LAML,LUAD
RELN	NUDT21	predicted	6	ACC,BLCA,KIRP,READ,STAD,UCEC
RELN	NUP93	predicted	8	ACC,BLCA,ESCA,KIRC,LAML,LIHC,LUAD,PRAD
RELN	OGFOD1	predicted	6	ACC,ESCA,KIRP,LAML,READ,UCEC
RELN	PCSK7	predicted	2	ACC,PRAD
RELN	POLA2	predicted	3	ACC,BLCA,KICH
RELN	POLR2C	predicted	5	ACC,BLCA,ESCA,LIHC,UCEC
RELN	PPP2R5E	predicted	7	ACC,BLCA,ESCA,KIRP,LAML,THCA,UCS
RELN	PRMT7	predicted	5	ACC,ESCA,KIRP,LAML,READ
RELN	PSMD7	predicted	3	ACC,LAML,STAD
RELN	RAB36	predicted	4	COAD,DLBC,LUAD,THYM
RELN	RNF26	predicted	3	ESCA,KIRP,THYM
RELN	RSPRY1	predicted	5	ACC,ESCA,LAML,READ,UCEC
RELN	MON1B	predicted	3	ACC,KICH,OV
RELN	SCYL1	predicted	5	BLCA,COAD,ESCA,PRAD,THCA
RELN	SDHD	predicted	3	COAD,KIRP,SARC
RELN	SIK2	predicted	1	KIRP
RELN	SIPA1	predicted	4	GBM,KICH,LUSC,READ
RELN	SLC38A7	predicted	8	ACC,COAD,LAML,LUAD,PAAD,READ,UCEC,UCS
RELN	SLC7A6	predicted	5	ACC,ESCA,LAML,PRAD,READ
RELN	SMCHD1	predicted	5	CESC,KICH,KIRP,PRAD,THCA
RELN	SNX15	predicted	4	BLCA,KIRP,THCA,THYM
RELN	TRAPPC4	predicted	3	COAD,LAML,THYM
RELN	TXNL4B	predicted	7	ACC,LAML,LUAD,OV,READ,SARC,THCA
RELN	VAC14	predicted	3	ACC,LAML,LUAD
RELN	VPS11	predicted	3	KIRP,LAML,THCA
RELN	VPS4A	predicted	7	ACC,COAD,LAML,LUAD,READ,TGCT,UCEC
RELN	WDR59	predicted	4	ACC,LAML,LUAD,PRAD
RELN	ZNRF1	predicted	3	LAML,LUAD,UCS
RELN	CPSF2	predicted	4	CESC,ESCA,KIRP,LAML
RELN	ATG2A	predicted	4	KICH,LUSC,TGCT,THYM
RELN	ATP6V0D1	predicted	5	COAD,KICH,PAAD,TGCT,UCEC
RELN	BUD13	predicted	1	LIHC
RELN	C2CD2L	predicted	4	ACC,COAD,LAML,THYM
RELN	CAPN1	predicted	5	LAML,LUAD,LUSC,THCA,THYM
RELN	CCDC86	predicted	2	LIHC,THCA
RELN	CDCA5	predicted	5	ACC,COAD,KIRP,PRAD,SARC
RELN	CENPT	predicted	5	ACC,LAML,LUSC,PRAD,READ
RELN	CFL1	predicted	4	ESCA,KIRP,LIHC,READ
RELN	CHTF8	predicted	5	COAD,LAML,READ,THCA,UCEC
RELN	CIAPIN1	predicted	2	ACC,LAML
RELN	CIRH1A	predicted	1	THCA
RELN	CMIP	predicted	1	ACC
RELN	CNOT1	predicted	5	KIRC,LAML,PCPG,READ,THYM
RELN	COQ9	predicted	4	ACC,LAML,READ,SARC
RELN	AARS	predicted	1	READ
RELN	CSNK2A2	predicted	4	ACC,LAML,THCA,UCEC
RELN	DDX19A	predicted	6	ACC,LAML,PCPG,READ,THCA,UCEC
RELN	DDX19B	predicted	4	ACC,ESCA,LAML,UCEC
RELN	DHODH	predicted	5	ACC,BLCA,ESCA,LAML,LUAD
RELN	DHX38	predicted	5	ACC,LUAD,LUSC,READ,THCA
RELN	DPF2	predicted	6	CESC,COAD,ESCA,LUAD,READ,THCA
RELN	EHD1	predicted	6	COAD,DLBC,ESCA,LAML,READ,THCA
RELN	EXOSC6	predicted	8	ACC,LAML,LUAD,OV,READ,THCA,THYM,UCEC
RELN	FANCM	predicted	4	ACC,DLBC,LAML,PCPG
RELN	GLG1	predicted	3	ACC,LAML,LUAD
RELN	KAT5	predicted	5	ACC,COAD,KIRP,LUAD,READ
RELN	KATNB1	predicted	5	ACC,ESCA,KICH,LAML,READ
RELN	MAPK1	predicted	1	READ
RELN	MBTPS1	predicted	4	ACC,COAD,LAML,THCA
RELN	MLYCD	predicted	7	COAD,HNSC,LAML,LUSC,PAAD,SARC,UCEC
F5	FBXO31	predicted [0.73]	8	BLCA,BRCA,CESC,KIRC,KIRP,LGG,LIHC,READ
F5	DHX38	predicted [0.53]	8	BLCA,KIRC,LGG,LIHC,LUAD,LUSC,PRAD,READ
F5	KARS	predicted	3	CESC,KIRC,READ
F5	ZNRF1	predicted	13	BRCA,COAD,ESCA,KIRC,LGG,LIHC,LUAD,OV,PAAD,PCPG,READ,SARC,UCS
F5	ZNF778	predicted	4	CESC,KIRC,LGG,READ
F5	ZNF319	predicted	7	CESC,COAD,ESCA,KIRC,LGG,PCPG,READ
F5	ZDHHC7	predicted	8	BRCA,CESC,ESCA,LGG,LIHC,LUSC,PAAD,READ
F5	ZC3H18	predicted	8	ACC,LGG,LIHC,LUSC,PAAD,PCPG,READ,THCA
F5	WDR59	predicted	10	ACC,CESC,COAD,LGG,LIHC,PAAD,PRAD,READ,STAD,THCA
F5	VAC14	predicted	8	COAD,HNSC,KIRC,LGG,LIHC,LUAD,PRAD,UCEC
F5	USP10	predicted	12	COAD,ESCA,HNSC,KICH,KIRC,KIRP,LGG,PAAD,READ,SKCM,THCA,UCS
F5	SLC38A7	predicted	12	CESC,COAD,ESCA,HNSC,KIRP,LGG,LIHC,LUAD,PAAD,READ,UCEC,UCS
F5	PSMD7	predicted	11	CESC,ESCA,KIRC,LGG,OV,PAAD,PRAD,READ,SKCM,STAD,THCA
F5	MVD	predicted	8	CESC,COAD,ESCA,KIRC,LGG,LIHC,READ,SARC
F5	MBTPS1	predicted	8	ACC,KIRC,KIRP,LGG,LIHC,PAAD,THCA,UCS
F5	KLHL36	predicted	7	KIRC,LGG,LUSC,OV,PAAD,READ,SARC
F5	KATNB1	predicted	7	HNSC,KICH,LGG,PCPG,SARC,UCEC,UCS
F5	AARS	predicted	5	KIRC,KIRP,LUAD,PRAD,UCEC
F5	GOT2	predicted	13	CESC,ESCA,HNSC,KIRC,LGG,LIHC,LUAD,PRAD,READ,SKCM,THCA,UCEC,UCS
F5	GLG1	predicted	8	BRCA,CESC,CHOL,COAD,LGG,LUAD,PAAD,PRAD
F5	FBXO31	predicted	8	BLCA,BRCA,CESC,KIRC,KIRP,LGG,LIHC,READ
F5	DHX38	predicted	8	BLCA,KIRC,LGG,LIHC,LUAD,LUSC,PRAD,READ
F5	DDX19B	predicted	6	CESC,ESCA,HNSC,KIRC,LGG,PAAD
F5	DDX19A	predicted	8	CESC,CHOL,COAD,KIRC,LGG,READ,STAD,UCS
F5	CSNK2A2	predicted	13	BRCA,CESC,COAD,ESCA,HNSC,LGG,LUAD,PAAD,PRAD,READ,SARC,UCEC,UCS
F5	COQ9	predicted	8	ESCA,HNSC,KIRP,LGG,LIHC,PAAD,READ,STAD
F5	COG4	predicted	8	COAD,KIRP,LGG,PAAD,PRAD,READ,STAD,UCEC
F5	CNOT1	predicted	13	GBM,KIRC,KIRP,LGG,LIHC,LUAD,PAAD,PCPG,READ,THCA,THYM,UCEC,UCS
F5	CIAPIN1	predicted	10	ESCA,KIRP,LGG,PAAD,PRAD,READ,SKCM,THCA,UCEC,UCS
F5	CCDC113	predicted	10	CESC,ESCA,HNSC,KIRC,LGG,LIHC,PAAD,READ,THCA,UCEC
F5	BCAR1	predicted	12	CESC,COAD,KICH,KIRC,KIRP,LGG,LUSC,PAAD,PCPG,PRAD,READ,UCS
F5	ATP6V0D1	predicted	12	COAD,ESCA,KICH,KIRC,LGG,LIHC,LUAD,PAAD,READ,SARC,UCEC,UCS
XIRP2	SNX9	predicted [0.60]	8	BLCA,ESCA,KIRP,LAML,LGG,SARC,THYM,UCS
XIRP2	PSMG4	predicted	11	COAD,ESCA,GBM,KICH,KIRP,LAML,LGG,LUSC,SARC,SKCM,STAD
XIRP2	ST13	predicted	6	ESCA,GBM,KICH,PRAD,STAD,TGCT
XIRP2	SSNA1	predicted	9	ACC,ESCA,KICH,KIRP,LGG,LUSC,PCPG,SARC,THCA
XIRP2	SRPR	predicted	3	DLBC,LGG,THYM
XIRP2	SNX9	predicted	8	BLCA,ESCA,KIRP,LAML,LGG,SARC,THYM,UCS
XIRP2	SNX19	predicted	5	KIRP,LAML,PCPG,THCA,THYM
XIRP2	SIDT2	predicted	8	DLBC,ESCA,KICH,KIRP,LAML,OV,SARC,THCA
XIRP2	SGSM3	predicted	7	DLBC,ESCA,KICH,KIRP,LAML,LGG,SARC
XIRP2	SFI1	predicted	11	ACC,ESCA,GBM,KICH,KIRP,LAML,LUSC,PRAD,SARC,SKCM,THCA
XIRP2	SAMM50	predicted	10	ACC,DLBC,ESCA,KICH,KIRP,PRAD,SKCM,STAD,THCA,THYM
XIRP2	RPL7A	predicted	14	ACC,CHOL,ESCA,KICH,KIRP,LGG,LUSC,PCPG,PRAD,SARC,SKCM,STAD,THYM,UCEC
XIRP2	SURF4	predicted	11	ESCA,KICH,KIRP,LGG,LUSC,PRAD,SARC,SKCM,TGCT,THCA,UCS
XIRP2	PSMB5	predicted	12	ACC,KICH,KIRP,LGG,LUAD,OV,PCPG,SARC,SKCM,STAD,TGCT,THYM
XIRP2	PSMB1	predicted	9	CHOL,KICH,KIRP,LGG,LUSC,PCPG,PRAD,SARC,THCA
XIRP2	PSMA3	predicted	10	ACC,ESCA,KICH,KIRP,LGG,LUSC,PCPG,PRAD,SKCM,THCA
XIRP2	POLR3H	predicted	10	ESCA,GBM,KICH,KIRP,LAML,LUSC,PRAD,SARC,THCA,THYM
XIRP2	POLR2C	predicted	4	ESCA,GBM,LUSC,SKCM
XIRP2	POLDIP3	predicted	9	ESCA,KICH,KIRP,LGG,PAAD,PRAD,STAD,THYM,UCS
XIRP2	PMPCA	predicted	11	ACC,COAD,ESCA,KICH,KIRP,LGG,LUSC,PCPG,SARC,SKCM,STAD
XIRP2	NOLC1	predicted	11	ACC,ESCA,KICH,LAML,LGG,PAAD,PRAD,SARC,SKCM,THCA,UCS
XIRP2	NOL12	predicted	8	ACC,ESCA,KICH,KIRP,LGG,LUSC,SKCM,THYM
XIRP2	UBAC1	predicted	9	ACC,DLBC,KICH,LUSC,PCPG,SARC,SKCM,STAD,THCA
XIRP2	ZMYND19	predicted	11	ACC,ESCA,KICH,KIRP,LGG,LUSC,PCPG,SARC,STAD,THCA,THYM
XIRP2	ZFYVE27	predicted	12	ACC,DLBC,ESCA,KIRP,LGG,LUSC,PRAD,SARC,SKCM,STAD,THCA,UCS
XIRP2	ZC3H18	predicted	10	DLBC,LAML,LGG,LUSC,PAAD,SARC,SKCM,STAD,THCA,UCEC
XIRP2	ZBTB25	predicted	9	ACC,DLBC,KICH,KIRP,LGG,PAAD,PRAD,SARC,THCA
XIRP2	XRCC6	predicted	5	ESCA,KICH,KIRP,LGG,LUSC
XIRP2	XPNPEP3	predicted	9	GBM,KICH,KIRP,LAML,LGG,PRAD,SARC,SKCM,UCS
XIRP2	WDR25	predicted	7	ESCA,KICH,LGG,LUSC,SKCM,STAD,TGCT
XIRP2	USP28	predicted	8	ACC,CHOL,DLBC,KIRP,LAML,SARC,SKCM,UCS
XIRP2	USP10	predicted	9	DLBC,ESCA,KIRP,LGG,LUSC,SKCM,STAD,THCA,UCS
XIRP2	NF2	predicted	7	ESCA,KICH,LAML,LGG,PRAD,SARC,THYM
XIRP2	TTLL12	predicted	9	ACC,ESCA,GBM,KICH,KIRP,LGG,PRAD,SKCM,STAD
XIRP2	TTC12	predicted	3	CHOL,KIRP,LGG
XIRP2	TRMU	predicted	8	ACC,ESCA,HNSC,KICH,LGG,PAAD,SKCM,TGCT
XIRP2	TRIOBP	predicted	7	ESCA,KICH,KIRP,LUSC,PCPG,PRAD,THCA
XIRP2	TMEM184B	predicted	12	ACC,CHOL,HNSC,KICH,KIRP,LAML,LGG,PAAD,PRAD,SARC,SKCM,THYM
XIRP2	THOC5	predicted	8	DLBC,ESCA,KICH,KIRP,LAML,LUSC,TGCT,THYM
XIRP2	TCP1	predicted	7	ACC,DLBC,KICH,KIRP,LGG,LUSC,PRAD
XIRP2	TBRG1	predicted	8	CHOL,DLBC,KIRP,LGG,SARC,SKCM,THCA,UCS
XIRP2	TBC1D22A	predicted	8	ACC,DLBC,ESCA,KICH,LGG,SARC,SKCM,TGCT
XIRP2	CHUK	predicted	7	ACC,DLBC,ESCA,KIRP,SKCM,STAD,THCA
XIRP2	FDXACB1	predicted	9	CHOL,KIRP,LAML,LGG,OV,PRAD,SARC,SKCM,THCA
XIRP2	FBXW5	predicted	9	DLBC,ESCA,KICH,LGG,SARC,STAD,TGCT,THCA,THYM
XIRP2	FBXO7	predicted	5	ESCA,KICH,KIRP,LAML,SKCM
XIRP2	FAM179B	predicted	5	ACC,DLBC,SARC,THYM,UCS
XIRP2	EDF1	predicted	11	ACC,COAD,ESCA,KICH,KIRP,LGG,LUSC,PCPG,SARC,STAD,THCA
XIRP2	DAD1	predicted	9	ACC,ESCA,KICH,LGG,LUAD,OV,PCPG,PRAD,SKCM
XIRP2	CYB5R3	predicted	8	ACC,ESCA,KICH,KIRP,LAML,LGG,SKCM,UCS
XIRP2	CTU2	predicted	10	DLBC,GBM,LAML,LGG,LUSC,PAAD,SARC,SKCM,STAD,THCA
XIRP2	CINP	predicted	7	KICH,KIRP,LGG,LUSC,PRAD,SKCM,THCA
XIRP2	GAS2L1	predicted	12	ACC,DLBC,ESCA,KICH,LAML,LGG,LUSC,PRAD,SARC,SKCM,STAD,UCS
XIRP2	CHADL	predicted	9	ACC,DLBC,ESCA,KICH,KIRP,LGG,LUSC,SKCM,THCA
XIRP2	CCDC82	predicted	9	DLBC,ESCA,GBM,KIRP,LAML,LGG,PRAD,THCA,UCS
XIRP2	CCDC117	predicted	8	DLBC,GBM,KICH,KIRP,LAML,LGG,SARC,THCA
XIRP2	CALM1	predicted	10	ESCA,KICH,KIRP,LGG,LUSC,PCPG,PRAD,SARC,SKCM,UCS
XIRP2	BCL2L13	predicted	6	ACC,DLBC,KICH,PRAD,STAD,UCS
XIRP2	B9D1	predicted	10	GBM,KICH,KIRP,LAML,LGG,LUSC,PAAD,SARC,THCA,UCS
XIRP2	ATP6V1D	predicted	9	ACC,DLBC,ESCA,KIRP,LUSC,PAAD,PCPG,SKCM,THCA
XIRP2	AKAP10	predicted	9	DLBC,ESCA,KICH,KIRP,PAAD,PRAD,SARC,SKCM,THCA
XIRP2	ACO2	predicted	9	DLBC,ESCA,HNSC,KICH,KIRP,LGG,PRAD,SARC,UCS
XIRP2	MAP2K3	predicted	12	ACC,ESCA,GBM,KICH,KIRP,LGG,PAAD,PRAD,SARC,SKCM,TGCT,THCA
XIRP2	MVD	predicted	9	ACC,KICH,KIRP,LGG,LUSC,PAAD,SKCM,STAD,THCA
XIRP2	MRTO4	predicted	11	CHOL,DLBC,GBM,KICH,KIRP,LGG,LUSC,PCPG,PRAD,SARC,SKCM
XIRP2	MRPS2	predicted	11	ACC,ESCA,KICH,KIRP,LGG,LUSC,SARC,SKCM,STAD,THCA,THYM
XIRP2	MRPL41	predicted	11	ACC,COAD,ESCA,GBM,KICH,LUSC,PCPG,SARC,SKCM,THCA,UCEC
XIRP2	MRPL18	predicted	6	KICH,LGG,PCPG,PRAD,SARC,SKCM
XIRP2	MED27	predicted	10	ACC,DLBC,KICH,KIRP,LGG,PAAD,PCPG,SARC,SKCM,UCEC
XIRP2	MCAT	predicted	8	ACC,ESCA,KICH,KIRP,LGG,PRAD,THYM,UCS
XIRP2	MARVELD3	predicted	7	ACC,DLBC,ESCA,LGG,LUSC,STAD,UCS
XIRP2	MAPK1	predicted	12	ACC,DLBC,ESCA,KICH,KIRP,LAML,LGG,LUSC,PRAD,SARC,SKCM,UCS
XIRP2	AARS	predicted	4	LGG,LUAD,LUSC,PRAD
XIRP2	LRCH1	predicted	7	CHOL,ESCA,KICH,KIRP,LGG,PCPG,SKCM
XIRP2	KPNA3	predicted	10	ACC,CHOL,DLBC,KICH,KIRP,LGG,PAAD,PRAD,SKCM,THCA
XIRP2	ICMT	predicted	11	ESCA,KICH,KIRP,LGG,OV,PAAD,PCPG,PRAD,SARC,THYM,UCS
XIRP2	HMGXB4	predicted	9	ACC,DLBC,KICH,KIRP,LGG,PRAD,SARC,SKCM,STAD
XIRP2	HMBS	predicted	11	ACC,KICH,KIRP,LAML,LGG,SARC,SKCM,STAD,TGCT,THCA,THYM
XIRP2	HEATR5A	predicted	9	ACC,DLBC,ESCA,KIRP,LGG,PRAD,SARC,SKCM,STAD
XIRP2	GOT2	predicted	6	DLBC,LAML,LGG,LUSC,SKCM,THCA
XIRP2	GNPNAT1	predicted	11	ACC,ESCA,KICH,KIRP,LAML,LGG,LUAD,LUSC,PRAD,SARC,SKCM
XIRP2	GMDS	predicted	9	ACC,HNSC,KICH,KIRP,LGG,PCPG,SKCM,THCA,UCS
MYO7A	RNF166	predicted [0.79]	5	BLCA,HNSC,PAAD,STAD,UCEC
MYO7A	MAP1LC3B	predicted [0.68]	11	ACC,BLCA,KICH,KIRC,KIRP,LGG,LUAD,LUSC,PAAD,STAD,UCS
MYO7A	AQR	predicted [0.65]	7	BLCA,KICH,LGG,PAAD,READ,THCA,UCS
MYO7A	VPS18	predicted [0.65]	14	ACC,BLCA,COAD,GBM,HNSC,KICH,KIRC,KIRP,LGG,LUSC,PAAD,STAD,THCA,UCS
MYO7A	CTU2	predicted [0.59]	13	BLCA,BRCA,GBM,HNSC,KIRC,KIRP,LGG,LIHC,LUSC,PAAD,READ,SARC,UCS
MYO7A	PPIP5K1	predicted [0.56]	7	ACC,BLCA,COAD,ESCA,HNSC,LGG,STAD
MYO7A	RTF1	predicted [0.56]	12	ACC,BLCA,ESCA,KICH,KIRC,LUSC,PAAD,PRAD,STAD,THCA,THYM,UCS
MYO7A	IVD	predicted [0.51]	13	ACC,BLCA,CHOL,COAD,KICH,KIRP,LUAD,OV,PAAD,PRAD,STAD,UCEC,UCS
MYO7A	MYO19	predicted	8	ACC,GBM,KICH,KIRC,LUAD,PAAD,READ,SARC
MYO7A	ZC3H18	predicted	11	BRCA,HNSC,KIRP,LGG,LIHC,LUAD,PAAD,PRAD,READ,SARC,TGCT
MYO7A	VPS18	predicted	14	ACC,BLCA,COAD,GBM,HNSC,KICH,KIRC,KIRP,LGG,LUSC,PAAD,STAD,THCA,UCS
MYO7A	SLC7A5	predicted	11	GBM,HNSC,KIRC,KIRP,LGG,LIHC,PAAD,SARC,STAD,THCA,UCS
MYO7A	SLC38A7	predicted	10	ACC,HNSC,KIRP,LGG,LIHC,LUSC,PAAD,PRAD,READ,UCS
MYO7A	SERINC4	predicted	7	BRCA,ESCA,LGG,LUSC,PAAD,STAD,UCEC
MYO7A	RTF1	predicted	12	ACC,BLCA,ESCA,KICH,KIRC,LUSC,PAAD,PRAD,STAD,THCA,THYM,UCS
MYO7A	RPAP1	predicted	10	ACC,DLBC,HNSC,KIRC,KIRP,LGG,PAAD,PRAD,TGCT,UCS
MYO7A	RNF166	predicted	5	BLCA,HNSC,PAAD,STAD,UCEC
MYO7A	PPIP5K1	predicted	7	ACC,BLCA,COAD,ESCA,HNSC,LGG,STAD
MYO7A	NLE1	predicted	10	ESCA,HNSC,KIRC,KIRP,LUAD,PAAD,PRAD,READ,STAD,UCEC
MYO7A	NDUFAF1	predicted	14	ACC,CHOL,COAD,HNSC,KICH,KIRC,LGG,LUAD,PAAD,PRAD,SARC,STAD,UCEC,UCS
MYO7A	AQR	predicted	7	BLCA,KICH,LGG,PAAD,READ,THCA,UCS
MYO7A	MVD	predicted	9	LGG,PAAD,PRAD,READ,SARC,STAD,THCA,UCEC,UCS
MYO7A	MON1B	predicted	13	BRCA,HNSC,KICH,KIRP,LGG,LIHC,LUAD,PAAD,PRAD,READ,SARC,STAD,UCS
MYO7A	MFAP1	predicted	12	ACC,KIRC,LGG,LIHC,LUSC,PAAD,PRAD,READ,SARC,SKCM,STAD,UCEC
MYO7A	MAPKBP1	predicted	6	ACC,KICH,LIHC,PAAD,PRAD,UCS
MYO7A	MAP1LC3B	predicted	11	ACC,BLCA,KICH,KIRC,KIRP,LGG,LUAD,LUSC,PAAD,STAD,UCS
MYO7A	IVD	predicted	13	ACC,BLCA,CHOL,COAD,KICH,KIRP,LUAD,OV,PAAD,PRAD,STAD,UCEC,UCS
MYO7A	GANC	predicted	12	ACC,COAD,HNSC,KIRC,LGG,PAAD,PRAD,READ,SARC,SKCM,STAD,UCS
MYO7A	FBXO31	predicted	11	ACC,BRCA,HNSC,KICH,KIRC,LGG,PAAD,READ,SARC,SKCM,STAD
MYO7A	CXADR	predicted	8	BRCA,ESCA,HNSC,KIRC,KIRP,PRAD,READ,THCA
MYO7A	CTU2	predicted	13	BLCA,BRCA,GBM,HNSC,KIRC,KIRP,LGG,LIHC,LUSC,PAAD,READ,SARC,UCS
MYO7A	BAHD1	predicted	11	ACC,KICH,KIRP,LGG,LUAD,PAAD,PRAD,SARC,THCA,THYM,UCS
SPTAN1	APEH	predicted [0.59]	12	ACC,BLCA,BRCA,KICH,KIRP,LGG,LUAD,LUSC,PAAD,READ,SKCM,THCA
SPTAN1	MAP4	predicted [0.55]	9	ACC,BLCA,KICH,LGG,LIHC,LUAD,PAAD,SARC,SKCM
SPTAN1	SLC37A1	predicted	11	CHOL,COAD,GBM,KICH,LUAD,LUSC,PAAD,PRAD,TGCT,THCA,UCEC
SPTAN1	MCM3AP	predicted	7	ACC,CHOL,KICH,KIRP,PRAD,READ,TGCT
SPTAN1	MON1A	predicted	10	ACC,KICH,KIRC,KIRP,LGG,LUAD,PAAD,SARC,SKCM,THCA
SPTAN1	MORC3	predicted	11	ACC,COAD,KICH,LGG,LUAD,LUSC,PCPG,READ,STAD,TGCT,THYM
SPTAN1	PDCD6IP	predicted	8	ACC,CHOL,COAD,KICH,LUSC,OV,READ,SKCM
PIK3CA	SPTAN1	predicted	6	ACC,CHOL,PCPG,SKCM,THCA,THYM
SPTAN1	PSMD6	predicted	9	ACC,KICH,KIRC,KIRP,LGG,LUAD,PAAD,READ,THCA
SPTAN1	PTTG1IP	predicted	8	ACC,COAD,KICH,LUSC,PAAD,READ,SKCM,TGCT
SPTAN1	PXK	predicted	15	ACC,COAD,HNSC,KICH,KIRC,LIHC,LUAD,LUSC,PAAD,READ,SKCM,STAD,TGCT,UCEC,UCS
SPTAN1	RHOA	predicted	13	ACC,CHOL,DLBC,KICH,KIRC,KIRP,LUAD,PAAD,PRAD,READ,SARC,THCA,THYM
SPTAN1	SACM1L	predicted	11	ACC,COAD,KICH,LUAD,LUSC,PRAD,READ,SKCM,STAD,THCA,THYM
SPTAN1	SEC22C	predicted	10	ACC,ESCA,KICH,LUAD,LUSC,PAAD,READ,SKCM,THCA,THYM
SPTAN1	MAP4	predicted	9	ACC,BLCA,KICH,LGG,LIHC,LUAD,PAAD,SARC,SKCM
SPTAN1	SLMAP	predicted	11	ACC,KICH,KIRC,LGG,LUAD,PAAD,READ,SARC,SKCM,STAD,UCEC
SPTAN1	SYNJ1	predicted	9	ACC,CHOL,KICH,PAAD,READ,SKCM,TGCT,THYM,UCS
SPTAN1	TGFBR2	predicted	10	ACC,BRCA,KICH,LIHC,LUAD,OV,PRAD,READ,TGCT,THYM
SPTAN1	TLR9	predicted	4	ACC,KICH,PAAD,SARC
SPTAN1	TMF1	predicted	9	CHOL,COAD,KICH,KIRC,LGG,OV,READ,THYM,UCS
SPTAN1	TRAPPC10	predicted	10	ACC,KICH,KIRC,KIRP,LGG,LIHC,LUSC,OV,PCPG,PRAD
SPTAN1	TWF2	predicted	12	ESCA,KICH,KIRC,LGG,LUSC,PAAD,READ,SARC,SKCM,STAD,THCA,UCS
SPTAN1	UBA3	predicted	10	ACC,KICH,KIRC,LGG,LUAD,PAAD,READ,SARC,SKCM,STAD
SPTAN1	UBP1	predicted	8	COAD,HNSC,KICH,LGG,LUSC,OV,READ,STAD
SPTAN1	USP25	predicted	5	ACC,CHOL,KIRC,KIRP,READ
SPTAN1	ZDHHC3	predicted	8	ACC,KICH,KIRC,KIRP,LGG,LIHC,LUSC,PAAD
SPTAN1	FYCO1	predicted	12	ACC,ESCA,GBM,KICH,KIRC,KIRP,LGG,LIHC,PAAD,SARC,SKCM,UCEC
SPTAN1	AKAP10	predicted	13	CHOL,COAD,KICH,LIHC,LUAD,LUSC,PAAD,PRAD,READ,SARC,SKCM,TGCT,THYM
SPTAN1	APEH	predicted	12	ACC,BLCA,BRCA,KICH,KIRP,LGG,LUAD,LUSC,PAAD,READ,SKCM,THCA
SPTAN1	APP	predicted	9	ACC,CHOL,KIRP,LGG,LIHC,PAAD,READ,SARC,TGCT
SPTAN1	ARF4	predicted	12	ACC,BRCA,CHOL,COAD,HNSC,KICH,KIRC,LUSC,READ,SKCM,STAD,TGCT
SPTAN1	ARL6IP5	predicted	11	ACC,KICH,KIRP,LGG,LUAD,LUSC,READ,SKCM,THYM,UCEC,UCS
SPTAN1	CCRL2	predicted	8	KICH,KIRP,LGG,LUSC,PAAD,READ,SKCM,UCS
SPTAN1	CHMP2B	predicted	15	KICH,KIRC,LGG,LIHC,LUAD,LUSC,OV,READ,SARC,SKCM,STAD,TGCT,THCA,THYM,UCEC
CSRP2BP	SPTAN1	predicted	4	ESCA,KICH,KIRP,PAAD
SPTAN1	CXADR	predicted	10	ACC,COAD,KICH,KIRC,KIRP,PCPG,READ,SARC,THYM,UCEC
SPTAN1	DSCR3	predicted	7	COAD,DLBC,KICH,KIRC,KIRP,LUAD,LUSC
SPTAN1	DYNC1LI1	predicted	10	ACC,KICH,KIRC,LGG,LIHC,LUAD,LUSC,PRAD,READ,STAD
SPTAN1	ACTR8	predicted	9	ACC,BRCA,COAD,KICH,KIRC,LUAD,LUSC,READ,THYM
SPTAN1	GOLGA4	predicted	5	ACC,KICH,LGG,READ,THYM
SPTAN1	GORASP1	predicted	11	ACC,COAD,KICH,LGG,LUSC,OV,PAAD,READ,STAD,TGCT,UCEC
HDAC6	SPTAN1	predicted	7	ACC,GBM,KICH,KIRP,LGG,LUAD,THCA
SPTAN1	HEMK1	predicted	8	COAD,ESCA,GBM,KICH,PAAD,PRAD,SARC,UCS
HKDC1	SPTAN1	predicted	9	ACC,CHOL,HNSC,KIRC,KIRP,PAAD,SARC,SKCM,TGCT
SPTAN1	HSPA13	predicted	9	ACC,CHOL,KICH,KIRC,KIRP,LIHC,OV,PRAD,READ
SPTAN1	ITPR1	predicted	6	ACC,KICH,KIRC,LUAD,SKCM,UCEC
SPTAN1	KLHL18	predicted	11	KICH,KIRC,KIRP,LGG,LIHC,LUAD,OV,PRAD,READ,SKCM,STAD
SPTAN1	LRRFIP2	predicted	12	ACC,BRCA,CHOL,DLBC,KICH,KIRC,KIRP,LGG,LUSC,PAAD,TGCT,THYM
SPTAN1	LSS	predicted	9	COAD,ESCA,KICH,KIRP,PCPG,READ,SKCM,TGCT,UCS
CDKN2A	CDK2	verified	19	ACC,BLCA,CHOL,ESCA,GBM,HNSC,KIRC,KIRP,LGG,LIHC,LUAD,OV,PAAD,PCPG,READ,SKCM,STAD,UCEC,UCS
CDKN2A	CKS1B	verified	20	ACC,BLCA,BRCA,CESC,COAD,GBM,HNSC,KIRP,LGG,LIHC,LUAD,OV,PAAD,PCPG,READ,SARC,SKCM,STAD,THCA,UCEC
CDKN2A	E2F3	verified	20	ACC,BLCA,BRCA,CESC,CHOL,COAD,GBM,KIRC,LGG,LIHC,LUAD,LUSC,PAAD,PCPG,PRAD,READ,SARC,SKCM,THCA,UCEC
CDKN2A	IGF1R	verified	23	ACC,BLCA,CESC,CHOL,COAD,ESCA,GBM,HNSC,KICH,KIRC,KIRP,LGG,LUAD,LUSC,PAAD,PCPG,PRAD,SARC,SKCM,STAD,THCA,THYM,UCS
PRMT5	CDKN2A	verified	24	ACC,BLCA,CESC,CHOL,COAD,ESCA,GBM,HNSC,KIRC,KIRP,LGG,LIHC,LUAD,LUSC,OV,PAAD,PCPG,PRAD,SKCM,STAD,THCA,THYM,UCEC,UCS
CDKN2A	PTEN	verified	21	ACC,BLCA,CESC,CHOL,COAD,ESCA,GBM,KICH,KIRC,KIRP,LGG,LIHC,LUAD,OV,PAAD,PCPG,PRAD,SARC,STAD,UCEC,UCS
RB1	CDKN2A	verified	24	ACC,BLCA,BRCA,CESC,CHOL,COAD,ESCA,GBM,HNSC,KICH,KIRC,LIHC,LUAD,LUSC,OV,PAAD,PCPG,PRAD,READ,SARC,SKCM,STAD,THCA,UCS
CDKN2A	RRM2	verified	20	ACC,BLCA,BRCA,CESC,CHOL,COAD,ESCA,KIRC,KIRP,LGG,LIHC,LUAD,LUSC,OV,PAAD,PCPG,SKCM,STAD,UCEC,UCS
CDKN2A	SKP2	verified	16	ACC,BLCA,CESC,CHOL,GBM,HNSC,KIRP,LGG,LIHC,LUAD,LUSC,OV,PAAD,PCPG,SKCM,UCEC
CDKN2A	HDDC2	predicted	3	PCPG,UCEC,UCS
CDKN2A	PSMC1	predicted	4	COAD,PCPG,PRAD,UCEC
CDKN2A	RPF2	predicted	3	CHOL,PCPG,UCEC
CDKN2A	CDK2	verified	19	ACC,BLCA,CHOL,ESCA,GBM,HNSC,KIRC,KIRP,LGG,LIHC,LUAD,OV,PAAD,PCPG,READ,SKCM,STAD,UCEC,UCS
CDKN2A	CKS1B	verified	20	ACC,BLCA,BRCA,CESC,COAD,GBM,HNSC,KIRP,LGG,LIHC,LUAD,OV,PAAD,PCPG,READ,SARC,SKCM,STAD,THCA,UCEC
CDKN2A	E2F3	verified	20	ACC,BLCA,BRCA,CESC,CHOL,COAD,GBM,KIRC,LGG,LIHC,LUAD,LUSC,PAAD,PCPG,PRAD,READ,SARC,SKCM,THCA,UCEC
CDKN2A	IGF1R	verified	23	ACC,BLCA,CESC,CHOL,COAD,ESCA,GBM,HNSC,KICH,KIRC,KIRP,LGG,LUAD,LUSC,PAAD,PCPG,PRAD,SARC,SKCM,STAD,THCA,THYM,UCS
PRMT5	CDKN2A	verified	24	ACC,BLCA,CESC,CHOL,COAD,ESCA,GBM,HNSC,KIRC,KIRP,LGG,LIHC,LUAD,LUSC,OV,PAAD,PCPG,PRAD,SKCM,STAD,THCA,THYM,UCEC,UCS
CDKN2A	PTEN	verified	21	ACC,BLCA,CESC,CHOL,COAD,ESCA,GBM,KICH,KIRC,KIRP,LGG,LIHC,LUAD,OV,PAAD,PCPG,PRAD,SARC,STAD,UCEC,UCS
RB1	CDKN2A	verified	24	ACC,BLCA,BRCA,CESC,CHOL,COAD,ESCA,GBM,HNSC,KICH,KIRC,LIHC,LUAD,LUSC,OV,PAAD,PCPG,PRAD,READ,SARC,SKCM,STAD,THCA,UCS
CDKN2A	RRM2	verified	20	ACC,BLCA,BRCA,CESC,CHOL,COAD,ESCA,KIRC,KIRP,LGG,LIHC,LUAD,LUSC,OV,PAAD,PCPG,SKCM,STAD,UCEC,UCS
CDKN2A	SKP2	verified	16	ACC,BLCA,CESC,CHOL,GBM,HNSC,KIRP,LGG,LIHC,LUAD,LUSC,OV,PAAD,PCPG,SKCM,UCEC
ADCY2	ISCA2	predicted [0.70]	10	BLCA,BRCA,CESC,DLBC,KIRP,PAAD,PCPG,READ,STAD,UCS
ADCY2	AHSA1	predicted [0.59]	13	ACC,BLCA,CESC,COAD,DLBC,KIRC,KIRP,PAAD,PCPG,PRAD,SKCM,STAD,TGCT
ADCY2	DLST	predicted [0.58]	11	ACC,BLCA,CESC,DLBC,KIRC,KIRP,LUAD,PAAD,SKCM,STAD,THYM
ADCY2	MTPAP	predicted [0.58]	11	BLCA,CESC,KIRP,LUAD,PAAD,PCPG,READ,SKCM,STAD,TGCT,THYM
ADCY2	NDUFAB1	predicted [0.54]	10	BLCA,DLBC,ESCA,GBM,KIRP,LUAD,PAAD,READ,SKCM,UCEC
ADCY2	SLC39A9	predicted [0.52]	9	BLCA,CESC,KIRP,PAAD,PRAD,READ,SKCM,THYM,UCS
ADCY2	AHSA1	predicted	13	ACC,BLCA,CESC,COAD,DLBC,KIRC,KIRP,PAAD,PCPG,PRAD,SKCM,STAD,TGCT
ADCY2	DLST	predicted	11	ACC,BLCA,CESC,DLBC,KIRC,KIRP,LUAD,PAAD,SKCM,STAD,THYM
ADCY2	GPX2	predicted	10	ACC,BRCA,CESC,LGG,LUAD,PAAD,PCPG,STAD,UCEC,UCS
ADCY2	ISCA2	predicted	10	BLCA,BRCA,CESC,DLBC,KIRP,PAAD,PCPG,READ,STAD,UCS
ADCY2	MTHFD1	predicted	10	ACC,CHOL,DLBC,KIRP,LAML,PAAD,PRAD,READ,TGCT,UCS
ADCY2	MTPAP	predicted	11	BLCA,CESC,KIRP,LUAD,PAAD,PCPG,READ,SKCM,STAD,TGCT,THYM
ADCY2	NDUFAB1	predicted	10	BLCA,DLBC,ESCA,GBM,KIRP,LUAD,PAAD,READ,SKCM,UCEC
ADCY2	SLC39A9	predicted	9	BLCA,CESC,KIRP,PAAD,PRAD,READ,SKCM,THYM,UCS
ADCY2	SNW1	predicted	10	ACC,CESC,DLBC,KIRC,KIRP,LUAD,PAAD,PRAD,SKCM,THCA
SI	NOL6	predicted [0.72]	8	ACC,BLCA,DLBC,ESCA,KIRC,LGG,READ,TGCT
SI	DCAF10	predicted [0.69]	12	ACC,BLCA,COAD,DLBC,ESCA,GBM,HNSC,KIRP,LGG,READ,STAD,TGCT
SI	ARHGAP8	predicted [0.67]	8	ACC,BLCA,COAD,DLBC,KIRC,KIRP,TGCT,THCA
SI	TRMU	predicted [0.61]	9	BLCA,CESC,COAD,ESCA,KIRC,KIRP,LGG,OV,READ
SI	PLD6	predicted [0.61]	6	BLCA,COAD,DLBC,ESCA,LGG,READ
SI	A4GALT	predicted	8	DLBC,ESCA,KIRC,LGG,READ,TGCT,THCA,UCS
SI	ARHGAP8	predicted	8	ACC,BLCA,COAD,DLBC,KIRC,KIRP,TGCT,THCA
SI	DCAF10	predicted	12	ACC,BLCA,COAD,DLBC,ESCA,GBM,HNSC,KIRP,LGG,READ,STAD,TGCT
SI	NOL6	predicted	8	ACC,BLCA,DLBC,ESCA,KIRC,LGG,READ,TGCT
SI	PLD6	predicted	6	BLCA,COAD,DLBC,ESCA,LGG,READ
SI	POLDIP3	predicted	9	COAD,DLBC,HNSC,KIRP,LAML,LGG,PAAD,READ,TGCT
SI	TCF20	predicted	6	DLBC,ESCA,KIRC,LAML,LGG,TGCT
SI	TRMU	predicted	9	BLCA,CESC,COAD,ESCA,KIRC,KIRP,LGG,OV,READ
HMCN1	TCF20	predicted	11	CESC,DLBC,ESCA,KICH,PAAD,PCPG,PRAD,SARC,SKCM,THCA,THYM
HMCN1	NUP50	predicted	10	ACC,CESC,DLBC,KICH,LAML,PAAD,PCPG,SARC,SKCM,THCA
HMCN1	PCSK7	predicted	7	ACC,CESC,DLBC,PAAD,PCPG,THCA,THYM
HMCN1	PES1	predicted	4	KICH,PAAD,PCPG,SARC
HMCN1	PICALM	predicted	7	DLBC,HNSC,KICH,LAML,PAAD,PCPG,THYM
HMCN1	PITPNB	predicted	9	ESCA,KICH,LAML,PAAD,PCPG,READ,SARC,THCA,THYM
HMCN1	POLDIP3	predicted	5	DLBC,PAAD,PCPG,SARC,THCA
HMCN1	POLR2C	predicted	8	DLBC,ESCA,KICH,LUSC,PAAD,PCPG,SARC,THCA
HMCN1	POLR3H	predicted	9	COAD,ESCA,PAAD,PCPG,PRAD,SARC,THCA,THYM,UCS
HMCN1	PPARA	predicted	8	ACC,DLBC,ESCA,PAAD,PCPG,READ,SARC,THCA
HMCN1	PSMD7	predicted	6	KICH,KIRP,LAML,LUAD,PAAD,PCPG
HMCN1	RAP1GDS1	predicted	6	KICH,LAML,PAAD,PCPG,SARC,THCA
HMCN1	SLC38A7	predicted	11	COAD,DLBC,KIRC,KIRP,LUAD,LUSC,PAAD,PCPG,SARC,THCA,THYM
HMCN1	TBC1D10A	predicted	9	ACC,DLBC,KICH,LAML,LUSC,PAAD,PCPG,PRAD,SKCM
HMCN1	TBC1D22A	predicted	8	CESC,COAD,DLBC,HNSC,KICH,PAAD,PCPG,SKCM
HMCN1	MYL12B	predicted	12	CESC,HNSC,KICH,LAML,PAAD,PCPG,READ,SARC,SKCM,THYM,UCEC,UCS
HMCN1	TDRD3	predicted	6	DLBC,HNSC,KICH,LAML,PAAD,READ
HMCN1	TERF2IP	predicted	6	CESC,KICH,LAML,LUAD,PAAD,THCA
HMCN1	TMEM126A	predicted	8	CESC,KICH,LAML,LUAD,LUSC,PAAD,THCA,UCS
HMCN1	TOB2	predicted	12	ACC,CESC,DLBC,KICH,LUAD,PAAD,PCPG,READ,SARC,SKCM,THCA,UCS
HMCN1	TTLL12	predicted	7	ACC,COAD,ESCA,PAAD,PCPG,PRAD,THYM
HMCN1	TXN2	predicted	7	CESC,KICH,PAAD,PCPG,READ,SARC,SKCM
HMCN1	USP10	predicted	10	COAD,DLBC,KICH,LAML,LUSC,PAAD,PCPG,SARC,THCA,THYM
HMCN1	VAC14	predicted	12	ACC,DLBC,HNSC,KIRP,LUAD,LUSC,PAAD,PCPG,SARC,SKCM,THCA,UCS
HMCN1	WDR59	predicted	9	ACC,DLBC,KICH,PAAD,PCPG,READ,SARC,THCA,THYM
HMCN1	XRCC6	predicted	7	CESC,KICH,LAML,PAAD,PCPG,SARC,UCS
HMCN1	ZC3H18	predicted	7	CESC,COAD,DLBC,LUSC,PAAD,PCPG,THCA
HMCN1	ZDHHC7	predicted	12	COAD,DLBC,ESCA,KIRP,LUSC,PAAD,PCPG,SARC,SKCM,THCA,THYM,UCS
HMCN1	ZKSCAN3	predicted	10	COAD,DLBC,LAML,LUSC,PAAD,PCPG,PRAD,SKCM,THCA,THYM
HMCN1	EXOSC6	predicted	4	DLBC,LUSC,THCA,THYM
HMCN1	ACO2	predicted	9	DLBC,HNSC,KICH,LUSC,PAAD,PCPG,SKCM,THCA,UCS
HMCN1	ACSF3	predicted	9	COAD,KIRP,LAML,LUSC,PAAD,PCPG,READ,SARC,UCS
HMCN1	AP1G1	predicted	10	ACC,CESC,DLBC,ESCA,KICH,PAAD,PCPG,SARC,THCA,THYM
HMCN1	ATMIN	predicted	6	LUSC,PAAD,PCPG,SARC,THCA,THYM
HMCN1	ATP6V0D1	predicted	10	COAD,DLBC,KICH,PAAD,PCPG,PRAD,READ,TGCT,THCA,UCS
HMCN1	ATXN10	predicted	5	KICH,LAML,PAAD,PCPG,UCS
HMCN1	CIAPIN1	predicted	5	COAD,DLBC,LUSC,PAAD,PCPG
HMCN1	CMIP	predicted	8	DLBC,LUSC,PAAD,PCPG,SARC,SKCM,THCA,THYM
HMCN1	CNOT1	predicted	11	ACC,DLBC,ESCA,LAML,LUAD,LUSC,PAAD,PCPG,SARC,THCA,THYM
HMCN1	COQ9	predicted	8	DLBC,KICH,KIRP,LUSC,PAAD,PCPG,SARC,THCA
HMCN1	CSNK2A2	predicted	10	COAD,DLBC,KIRP,LAML,LUAD,LUSC,PAAD,PCPG,SARC,THYM
HMCN1	DDX19A	predicted	8	KICH,LUAD,PAAD,PCPG,SARC,THCA,THYM,UCS
HMCN1	DDX19B	predicted	8	ACC,COAD,DLBC,ESCA,LUAD,PAAD,PCPG,SARC
HMCN1	DHX38	predicted	8	DLBC,KICH,LUSC,PAAD,PCPG,SARC,THCA,THYM
HMCN1	AARS	predicted	1	COAD
HMCN1	FBXO7	predicted	7	DLBC,KICH,LAML,PAAD,PCPG,READ,SKCM
HMCN1	GCSH	predicted	9	CESC,COAD,KICH,LAML,LUSC,PAAD,PCPG,SARC,THCA
HMCN1	GOT2	predicted	6	DLBC,KICH,LUSC,PAAD,PCPG,THCA
HMCN1	KARS	predicted	1	CESC
HMCN1	KATNB1	predicted	6	KICH,KIRP,LUAD,PAAD,PCPG,THCA
HMCN1	L3MBTL2	predicted	7	ACC,DLBC,KICH,KIRP,PAAD,PCPG,THCA
HMCN1	MAPK1	predicted	7	DLBC,ESCA,LAML,PAAD,PCPG,READ,THYM
HMCN1	MBTPS1	predicted	9	COAD,ESCA,KICH,LAML,PAAD,PCPG,SARC,THCA,THYM
HMCN1	MLYCD	predicted	10	COAD,ESCA,GBM,HNSC,KICH,KIRP,LAML,LUSC,PAAD,PCPG
HMCN1	MON1B	predicted	11	ACC,DLBC,KICH,KIRP,LUSC,PAAD,PCPG,PRAD,SARC,THCA,THYM
HMCN1	MRPL37	predicted	9	ACC,COAD,DLBC,LUAD,PAAD,PCPG,SARC,THCA,UCS
HMCN1	MTHFSD	predicted	5	ACC,DLBC,PAAD,READ,SARC
HMCN1	MVD	predicted	6	COAD,LUSC,PAAD,PCPG,SARC,THCA
EP300	MIER2	predicted [0.77]	12	ACC,BLCA,DLBC,LAML,LGG,LIHC,LUAD,PAAD,STAD,THYM,UCEC,UCS
EP300	POLR3H	predicted [0.77]	12	ACC,BLCA,KIRC,LAML,LGG,LUAD,PRAD,READ,SARC,SKCM,TGCT,THYM
EP300	DUS3L	predicted [0.74]	6	BLCA,GBM,KIRP,LAML,PRAD,SARC
EP300	RPS15	predicted [0.72]	10	ACC,BLCA,DLBC,LAML,LGG,READ,SARC,SKCM,TGCT,THYM
EP300	BSG	predicted [0.72]	11	BLCA,BRCA,GBM,KICH,PRAD,SKCM,TGCT,THCA,THYM,UCEC,UCS
EP300	NAGA	predicted [0.72]	10	ACC,BLCA,CESC,LUAD,OV,READ,SARC,SKCM,THCA,THYM
EP300	UQCR11	predicted [0.69]	7	BLCA,DLBC,ESCA,LGG,LUAD,PRAD,TGCT
EP300	MUM1	predicted [0.64]	4	BLCA,DLBC,KIRP,SKCM
EP300	TDRD7	predicted [0.63]	9	ACC,BLCA,CESC,LGG,OV,PCPG,SKCM,THCA,UCS
EP300	TRIM14	predicted [0.61]	9	ACC,BLCA,DLBC,LAML,LIHC,READ,SKCM,TGCT,UCEC
EP300	TLR4	predicted [0.59]	11	ACC,BLCA,DLBC,LGG,LUAD,LUSC,PCPG,READ,THCA,THYM,UCS
EP300	ZNF555	predicted [0.59]	11	ACC,BLCA,CESC,DLBC,LAML,LIHC,PAAD,READ,SARC,THCA,THYM
EP300	XRCC6	predicted [0.58]	9	BLCA,DLBC,LGG,LIHC,READ,SARC,SKCM,THYM,UCS
EP300	TTLL11	predicted [0.57]	10	ACC,BLCA,GBM,KICH,LAML,LUSC,PAAD,PRAD,SKCM,TGCT
EP300	DENND1C	predicted [0.52]	8	ACC,BLCA,DLBC,KICH,LGG,PAAD,READ,TGCT
EP300	TDRD7	predicted	9	ACC,BLCA,CESC,LGG,OV,PCPG,SKCM,THCA,UCS
EP300	MPND	predicted	5	DLBC,KIRC,LAML,LUAD,PRAD
EP300	MUM1	predicted	4	BLCA,DLBC,KIRP,SKCM
EP300	NAGA	predicted	10	ACC,BLCA,CESC,LUAD,OV,READ,SARC,SKCM,THCA,THYM
EP300	NDUFS7	predicted	13	ACC,DLBC,GBM,KIRP,LAML,LUAD,PAAD,PCPG,PRAD,READ,SARC,SKCM,THCA
EP300	PDE12	predicted	7	ACC,HNSC,LAML,LIHC,LUAD,PAAD,READ
[truncated: 2,265 more rows]
